# Supplementary material for: Alterations in the Plasma Lipidome of Adult Women With Bipolar Disorder: A Mass Spectrometry-Based Lipidomics Research
Source: Front Psychiatry. 2022 Mar 21;13:802710. doi: 10.3389/fpsyt.2022.802710 (PMC8978803; doi:10.3389/fpsyt.2022.802710)
Supplement: Supplementary Table 1 — Clinical information of enrolled individuals. [file Table_1.xls]

## Sheet: Sheet1
Supplemental Table 1		Clinical information of enrolled individuals
ID	Age	Dwelling condition	Marital status	Education level	Sample center	BMI	Group	Diagnosis	Height(cm)	Weight(kg)	Body temperature(℃)	Pulse(c. p. m)	Breathe(c. p. m)	Systolic pressure(mmHg)	Diastolic pressure(mmHg)	Staple food structure	Frequency of eating vegetables	Frequency of eating ivestock meat	Frequency of drinking yogurt or probiotic drinks	Smoking	In the past six months exposure to secondhand smoke situation	course of disease	HAMA	HAMD	PANSS	BRMS
hc-001	47	famliy life	married	Undergraduate	Xi'an	17.0	HC	healthy	175	52	36.5	80	18	110	70	rice	often	occasionally	often	never smoke or occasionally smoke	almost none		5	6	35	4
hc-002	31	famliy life	married	graduate	Xi'an	17.7	HC	healthy	160	46	36.2	72	19	105	68	rice,flour	often	often	hardly	never smoke or occasionally smoke	almost none		2	5	34	0
hc-003	30	famliy life	married	Undergraduate	Xi'an	26.7	HC	healthy	173	80	36.2	78	18	112	62	rice,flour	often	often	often	never smoke or occasionally smoke	almost none		5	1	30	2
hc-004	32	famliy life	married	Undergraduate	Xi'an	19.1	HC	healthy	162	50	36.2	71	18	85	56	rice	occasionallyly	often	often	never smoke or occasionally smoke	almost none		1	1	31	3
hc-006	31	famliy life	married	graduate	Xi'an	20.7	HC	healthy	160	53	36.5	75	19	106	73	rice	often	occasionally	hardly	never smoke or occasionally smoke	almost none		5	2	39	3
hc-007	26	group living	single	Undergraduate	Xi'an	24.1	HC	healthy	168	68	36.2	76	19	109	69	rice,flour	often	twice or three times a week	hardly	never smoke or occasionally smoke	almost none		5	4	33	2
hc-011	26	famliy life	single	Undergraduate	Xi'an	26.7	HC	healthy	173	80	36.1	75	18	138	83	rice	often	twice or three times a week	often	never smoke or occasionally smoke	almost none		3	6	35	2
hc-012	45	famliy life	married	Undergraduate	Xi'an	24.1	HC	healthy	173	72	36.3	78	18	120	73	flour	often	often	hardly	never smoke or occasionally smoke	almost none		7	3	31	1
hc-013	24	famliy life	single	Undergraduate	Xi'an	18.8	HC	healthy	177	59	36.5	61	18	109	55	rice	often	twice or three times a week	often	never smoke or occasionally smoke	almost none		2	3	37	0
hc-015	24	famliy life	single	Undergraduate	Xi'an	19.3	HC	healthy	164	52	36.5	78	16	120	77	rice	often	twice or three times a week	hardly	never smoke or occasionally smoke	less than 1 hour a day		7	3	39	3
hc-016	53	famliy life	married	Undergraduate	Xi'an	21.9	HC	healthy	160	56	36.5	78	18	118	75	rice	often	occasionally	hardly	never smoke or occasionally smoke	almost none		2	3	39	2
hc-017	44	famliy life	married	junior college	Xi'an	21.8	HC	healthy	166	60	36.5	76	18	127	78	rice	often	occasionally	hardly	never smoke or occasionally smoke	less than 1 hour a day		3	1	42	5
hc-022	35	famliy life	married	Undergraduate	Xi'an	21.9	HC	healthy	160	53	36.7	88	19	103	67	rice	often	twice or three times a week	hardly	never smoke or occasionally smoke	almost none		3	2	35	3
hc-023	29	famliy life	married	junior college	Xi'an	19.5	HC	healthy	165	53	36.6	90	19	94	75	rice,flour	often	twice or three times a week	hardly	never smoke or occasionally smoke	less than 1 hour a day		3	7	33	1
hc-024	29	famliy life	married	Undergraduate	Xi'an	19.4	HC	healthy	167	54	36.5	76	18	102	64	rice,flour	often	occasionallyly	hardly	never smoke or occasionally smoke	less than 1 hour a day		6	6	34	2
hc-025	25	famliy life	single	Undergraduate	Xi'an	23.6	HC	healthy	166	65	36.3	96	18	110	70	rice,flour	often	occasionallyly	hardly	never smoke or occasionally smoke	almost none		2	3	38	2
hc-026	26	famliy life	single	junior college	Xi'an	17.7	HC	healthy	168	50	36.2	65	16	109	74	rice	often	twice or three times a week	hardly	never smoke or occasionally smoke	almost none		7	3	38	3
hc-027	36	famliy life	single after divorced	junior college	Xi'an	21.3	HC	healthy	165	58	36.2	76	17	106	63	rice,flour	often	often	often	never smoke or occasionally smoke	almost none		3	4	34	2
hc-029	29	famliy life	married	junior college	Xi'an	20.9	HC	healthy	168	59	36.3	88	19	120	78	rice,flour	often	twice or three times a week	often	never smoke or occasionally smoke	almost none		5	1	37	3
hc-030	39	famliy life	married	Undergraduate	Xi'an	17.4	HC	healthy	166	48	36.2	66	16	95	60	rice	often	twice or three times a week	every day	never smoke or occasionally smoke	almost none		6	2	32	1
hc-032	25	famliy life	single	junior college	Xi'an	25.9	HC	healthy	169	74	36.3	80	18	110	74	rice	often	often	often	never smoke or occasionally smoke	almost none		6	6	40	4
hc-033	26	famliy life	single	junior college	Xi'an	17.8	HC	healthy	160	45.5	36.2	70	18	90	60	rice	often	occasionallyly	every day	never smoke or occasionally smoke	almost none		4	2	42	5
hc-035	30	famliy life	married	Undergraduate	Xi'an	24.7	HC	healthy	166	61	37.4	54	19	86	58	rice	often	twice or three times a week	often	never smoke or occasionally smoke	almost none		1	6	36	2
hc-036	25	famliy life	single	junior college	Xi'an	23.5	HC	healthy	174	71	35.8	74	18	120	65	flour	often	occasionally	hardly	never smoke or occasionally smoke	almost none		7	3	39	3
hc-038	25	group living	single	junior college	Xi'an	22.1	HC	healthy	157	50	36.3	70	16	90	60	flour	often	occasionally	hardly	never smoke or occasionally smoke	almost none		3	5	41	0
hc-039	25	group living	married	junior college	Xi'an	19.1	HC	healthy	160	49	36.4	80	16	106	68	rice,flour	often	occasionally	hardly	never smoke or occasionally smoke	almost none		7	4	34	2
hc-040	27	famliy life	married	junior college	Xi'an	18.0	HC	healthy	160	46	36	80	17	108	70		often	occasionally	hardly	never smoke or occasionally smoke	almost none		4	5	30	1
hc-042	37	famliy life	married	Undergraduate	Xi'an	20.8	HC	healthy	158	52	37	75	17	93	61	rice,flour	often	occasionally	hardly	never smoke or occasionally smoke	almost none		7	5	31	4
hc-044	22	group living	single	junior college	Xi'an	17.7	HC	healthy	178	56	36.7	80	19	116	78	flour	often	occasionally	hardly	never smoke or occasionally smoke	almost none		7	3	33	3
hc-045	23	group living	single	Undergraduate	Xi'an	20.1	HC	healthy	163	53.5	36.5	78	20	93	65	rice	often	occasionally	hardly	never smoke or occasionally smoke	less than 1 hour a day		2	3	37	2
BD-001	29	famliy life	married	primary school	Xi'an	19.4444	BD	bipolar disorder	165	74	36.4	98	20	109	86	flour	often	often	occasionally	never smoke or occasionally smoke	almost none	3y	7	7	50	38
BD-002	38	famliy life	married	junior high school	Xi'an	22.7732	BD	bipolar disorder	185	84	36.8	78	18	118	78	flour	often	often	occasionally	never smoke or occasionally smoke	almost none	7y	6	7	37	31
BD-003	39	famliy life	married	high school	Xi'an	19.052	BD	bipolar disorder	162	50	36.5	80	20	120	80	flour	often	twice or three times a week	often	never smoke or occasionally smoke	less than 1 hour a day	8y	20	22	56	5
BD-004	42	famliy life	married	high school	Xi'an	17.5556	BD	bipolar disorder	177	55	36.5	89	20	114	74	flour	often	twice or three times a week	occasionally	never smoke or occasionally smoke	1 to 2 hours a day	4m	22	23	82	1
BD-005	42	famliy life	married	junior high school	Xi'an	27.0842	BD	bipolar disorder	174	82	36.6	74	19	157	87	flour	often	often	often	never smoke or occasionally smoke	almost none	5y	22	18	61	4
BD-006	26	famliy life	married	primary school	Xi'an	22.0317	BD	bipolar disorder	158	55	36.7	78	20	133	68	rice,flour	twice or three times a week	twice or three times a week	occasionally	never smoke or occasionally smoke	almost none	9y	24	27	31	5
BD-007	29	famliy life	married	junior high school	Xi'an	17.7462	BD	bipolar disorder	161	46	36.3	79	19	127	48	rice,flour	often	twice or three times a week	occasionally	never smoke or occasionally smoke	almost none	4y	8	10	37	3
BD-008	34	famliy life	married	primary school	Xi'an	17.8506	BD	bipolar disorder	157	44	36.7	75	20	117	70	rice,flour	often	occasionally	occasionally	never smoke or occasionally smoke	almost none	5y	19	24	61	3
BD-009	34	famliy life	married	high school	Xi'an	23.8367	BD	bipolar disorder	175	73	36.5	76	20	120	83	rice,flour	often	twice or three times a week	often	intermittent smoking	almost none	6y	4	7	88	22
BD-010	58	famliy life	married	high school	Xi'an	22.4323	BD	bipolar disorder	158	56	36.3	77	19	151	86	rice,flour	often	occasionally	occasionally	never smoke or occasionally smoke	almost none	10y	21	26	58	5
BD-011	40	famliy life	single after divorced	primary school	Xi'an	20.1951	BD	bipolar disorder	162	53	36.5	83	19	110	70	rice,flour	twice or three times a week	occasionally	occasionally	never smoke or occasionally smoke	almost none	5y	27	28	98	4
BD-012	31	famliy life	married	junior high school	Xi'an	23.5102	BD	bipolar disorder	175	72	37.2	99	18	141	94	rice,flour	often	twice or three times a week	occasionally	never smoke or occasionally smoke	almost none	1m	17	17	81	2
BD-017	27	famliy life	single after divorced	junior high school	Xi'an	22.6562	BD	bipolar disorder	160	58	36	88	36	110	80	rice,flour	often	occasionally	occasionally	never smoke or occasionally smoke	almost none	11y	20	18	67	3
BD-013	39	famliy life	married	primary school	Xi'an	22.4323	BD	bipolar disorder	158	56	36.8	89	20	125	75	rice,flour	often	twice or three times a week	often	never smoke or occasionally smoke	almost none	7y	27	28	55	4
BD-014	27	famliy life	single	high school	Xi'an	22.1453	BD	bipolar disorder	170	64	36.6	79	18	126	63	rice,flour	often	often	occasionally	never smoke or occasionally smoke	almost none	14y	11	10	87	32
BD-015	54	famliy life	single	primary school	Xi'an	18.2563	BD	bipolar disorder	157	45	36	92	20	95	61	rice,flour	often	occasionally	often	never smoke or occasionally smoke	almost none	23y	31	30	63	3
BD-023	45	famliy life	single after divorced	primary school	Xi'an	28.3447	BD	bipolar disorder	168	80	36.5	80	20	110	80	rice,flour	often	twice or three times a week	every day	smoking 5 to 10 cigarettes a day	almost none	3y	16	17	52	3
BD-024	52	famliy life	married	primary school	Xi'an	25.9107	BD	bipolar disorder	162	68	37	79	20	172	99	rice,flour	often	occasionally	often	never smoke or occasionally smoke	less than 1 hour a day	1y	34	28	67	4
BD-021	27	famliy life	married	vocational high school	Xi'an	14.6788	BD	bipolar disorder	163	39	36.5	80	20	110	70	rice,flour	often	twice or three times a week	often	never smoke or occasionally smoke	almost none	3y	5	4	49	18
BD-019	25	famliy life	single	junior high school	Xi'an	18.026	BD	bipolar disorder	158	45	36.3	76	20	110	70	rice,flour	often	occasionally	occasionally	never smoke or occasionally smoke	almost none	4y	2	1	42	10
BD-020	22	famliy life	single	technical secondary school	Xi'an	19.7232	BD	bipolar disorder	170	57	36.5	88	20	118	74	rice,flour	often	often	occasionally	never smoke or occasionally smoke	4 hours a day	5y	19	18	54	3
BD-022	26	famliy life	single	technical secondary school	Xi'an	19.7232	BD	bipolar disorder	170	57	36.8	89	20	132	76	rice,flour	often	often	occasionally	intermittent smoking	less than 1 hour a day	3y	23	30	88	1
BD-018	27	famliy life	single	primary school	Xi'an	18.7242	BD	bipolar disorder	176	58	36.3	90	18	160	80	rice,flour	often	often	occasionally	never smoke or occasionally smoke	less than 1 hour a day	1y	4	7	49	26
BD-016	29	famliy life	married	high school	Xi'an	18.9036	BD	bipolar disorder	161	49	36	96	20	105	65	rice,flour	often	twice or three times a week	occasionally	never smoke or occasionally smoke	almost none	1y	22	23	37	17
