# Supplementary material for: Alterations in the Plasma Lipidome of Adult Women With Bipolar Disorder: A Mass Spectrometry-Based Lipidomics Research
Source: Front Psychiatry. 2022 Mar 21;13:802710. doi: 10.3389/fpsyt.2022.802710 (PMC8978803; doi:10.3389/fpsyt.2022.802710)
Supplement: Supplementary Table 2 — Original data of lipidomics. [file Table_2.xls]

## Sheet: Sheet1
Supplemental Table 2	Original data of lipidomics
LipidIon	LipidGroup	Class	BD-001	BD-002	BD-003	BD-004	BD-005	BD-006	BD-007	BD-008	BD-009	BD-010	BD-011	BD-012	BD-017	BD-013	BD-014	BD-015	BD-023	BD-024	BD-021	BD-019	BD-020	BD-022	BD-018	BD-016		hc-001	hc-002	hc-003	hc-004	hc-006	hc-007	hc-011	hc-012	hc-013	hc-015	hc-016	hc-017	hc-022	hc-023	hc-024	hc-025	hc-026	hc-027	hc-029	hc-030	hc-032	hc-033
AcCa(14:2)+H	AcCa(14:2)+H	AcCa	0.0348303	0.0411752	0.0593617	0.0172693	0.0386513	0.0383179	0.0101455	0.0570218	0.0328422	0.00294621	0.00949688	0.00595409	0.0386513	0.0348303	0.0411752	0.0593617	0.00949688	0.00595409	0.0328422	0.0101455	0.0570218	0.00294621	0.0383179	0.0172693		0.0460932	0.0742806	0.0784854	0.051098	0.0640313	0.0777298	0.0189625	0.0447571	0.0344442	0.0277241	0.071766	0.109752	0.163182	0.0908775	0.0441543	0.0636687	0.0576454	0.0790736	0.0958506	0.0810407	0.0184245	0.0664766
AcCa(16:0)+H	AcCa(16:0)+H	AcCa	0.134971	0.11893	0.127795	0.151952	0.143028	0.162583	0.122986	0.173753	0.14501	0.0803108	0.15584	0.140606	0.143028	0.134971	0.11893	0.127795	0.15584	0.140606	0.14501	0.122986	0.173753	0.0803108	0.162583	0.151952		0.0853667	0.142317	0.148617	0.158239	0.115559	0.148111	0.106176	0.163564	0.118767	0.170205	0.119474	0.138172	0.180478	0.139822	0.110604	0.0855794	0.173686	0.169561	0.137151	0.156829	0.149346	0.25696
AcCa(18:2)+H	AcCa(18:2)+H	AcCa	0.200531	0.131736	0.27802	0.251291	0.162376	0.259369	0.137918	0.184808	0.251019	0.0808569	0.242586	0.25282	0.162376	0.200531	0.131736	0.27802	0.242586	0.25282	0.251019	0.137918	0.184808	0.0808569	0.259369	0.251291		0.361846	0.351845	0.385102	0.263471	0.200731	0.257238	0.256741	0.236149	0.171956	0.293113	0.251054	0.22637	0.398329	0.267454	0.359261	0.146664	0.272946	0.252591	0.329624	0.250057	0.303347	0.353035
AcCa(18:1)+H	AcCa(18:1)+H	AcCa	0.220128	0.261869	0.25981	0.190431	0.238031	0.200128	0.158203	0.25392	0.234201	0.0744976	0.180337	0.150164	0.238031	0.220128	0.261869	0.25981	0.180337	0.150164	0.234201	0.158203	0.25392	0.0744976	0.200128	0.190431		0.411296	0.277943	0.355046	0.257152	0.337169	0.23401	0.179979	0.200648	0.23053	0.41604	0.206485	0.323753	0.39144	0.454014	0.360017	0.286457	0.300702	0.404858	0.388362	0.267469	0.353831	0.421452
AcCa(18:0)+H	AcCa(18:0)+H	AcCa	0.0507463	0.047777	0.0473556	0.0435408	0.0503214	0.0569321	0.0537823	0.0550497	0.0545648	0.0353041	0.04666	0.0595714	0.0503214	0.0507463	0.047777	0.0473556	0.04666	0.0595714	0.0545648	0.0537823	0.0550497	0.0353041	0.0569321	0.0435408		0.0695405	0.0728136	0.106583	0.101188	0.0549682	0.0771427	0.109119	0.0819987	0.0702284	0.101912	0.134323	0.0658013	0.0602053	0.0683147	0.0414506	0.0914845	0.0627931	0.0552017	0.0982426	0.0572984	0.0647179	0.113936
AcCa(24:0)+H	AcCa(24:0)+H	AcCa	0.0416966	0.020869	0.0345007	0.0367405	0.0354529	0.0256585	0.0369974	0.0256182	0.0368096	0.0255675	0.0339912	0.0293375	0.0354529	0.0416966	0.020869	0.0345007	0.0339912	0.0293375	0.0368096	0.0369974	0.0256182	0.0255675	0.0256585	0.0367405		0.037657	0.0332417	0.0364542	0.0287309	0.0409578	0.0337126	0.072396	0.0256306	0.0223084	0.0417918	0.0575629	0.0198528	0.057888	0.0336344	0.0366183	0.0289874	0.0427627	0.0333061	0.0303473	0.0373616	0.0379455	0.0360158
AcCa(14:1)+H	AcCa(14:1)+H	AcCa	0.040406	0.0621899	0.0622888	0.016192	0.0768673	0.03747	0.0141408	0.0742011	0.0482671	0.0045356	0.0127323	0.00893723	0.0768673	0.040406	0.0621899	0.0622888	0.0127323	0.00893723	0.0482671	0.0141408	0.0742011	0.0045356	0.03747	0.016192		0.0609337	0.0986657	0.0601046	0.0581622	0.0708661	0.0848216	0.0321023	0.0425185	0.0417408	0.044134	0.0770828	0.140625	0.0652457	0.10357	0.0621022	0.0722467	0.0884679	0.0987322	0.0604609	0.0760311	0.0269911	0.119399
AcCa(22:0)+H	AcCa(22:0)+H	AcCa	0.00326113	0.00317271	0.00484149	0.00493915	0.0037925	0.00684105	0.00417467	0.00405253	0.00406432	0.00470214	0.00433668	0.00553724	0.0037925	0.00326113	0.00317271	0.00484149	0.00433668	0.00553724	0.00406432	0.00417467	0.00405253	0.00470214	0.00684105	0.00493915		0.0058108	0.005747	0.00474192	0.00309689	0.00431911	0.00296299	0.00887898	0.00296396	0.00301511	0.00389485	0.0393236	0.00225826	0.00943369	0.0082676	0.00585316	0.00176453	0.00895235	0.00411625	0.00689573	0.00684629	0.00504279	0.00522033
Cer(d36:1)+H-H2O	Cer(d36:1)+H-H2O	Cer	0.012183	0.0142124	0.00495427	0.00331748	0.00570937	0.00865592	0.0155316	0.012503	0.00962155	0.0156447	0.0108784	0.0155479	0.00570937	0.012183	0.0142124	0.00495427	0.0108784	0.0155479	0.00962155	0.0155316	0.012503	0.0156447	0.00865592	0.00331748		0.00684804	0.00569709	0.00936547	0.00704325	0.0116129	0.00699986	0.00495991	0.00567708	0.00772994	0.00505949	0.00513405	0.00571511	0.00689891	0.00528714	0.00743355	0.00790508	0.00670589	0.00591686	0.00596833	0.00635737	0.00707793	0.00716815
Cer(d40:3)+H	Cer(d40:3)+H	Cer	0.00630713	0.00558371	0.00241549	0.0026844	0.00740387	0.0030239	0.0056489	0.00956363	0.00294526	0.0032343	0.00364586	0.00401881	0.00740387	0.00630713	0.00558371	0.00241549	0.00364586	0.00401881	0.00294526	0.0056489	0.00956363	0.0032343	0.0030239	0.0026844		0.00942893	0.0114699	0.00257233	0.00264251	0.00269895	0.00283998	0.00741356	0.00309955	0.00170589	0.00726726	0.00212133	0.00177959	0.00176316	0.00834213	0.00444577	0.00614391	0.00468876	0.00203676	0.0122241	0.00394177	0.0171771	0.00498966
Cer(d18:0_23:0)+H	Cer(d41:0)+H	Cer	0.00499426	0.00228121	0.00929423	0.00728276	0.00219705	0.00515315	0.00928495	0.00662077	0.00949472	0.00868293	0.00966957	0.00865955	0.00219705	0.00499426	0.00228121	0.00929423	0.00966957	0.00865955	0.00949472	0.00928495	0.00662077	0.00868293	0.00515315	0.00728276		0.00833607	0.00673125	0.00697674	0.00794286	0.0109276	0.00713286	0.00639649	0.00705994	0.00605547	0.00740777	0.00614884	0.00428885	0.00536412	0.00815331	0.00742714	0.00789659	0.00718725	0.00656453	0.00676329	0.00783928	0.00699074	0.0077037
Cer(d18:0_23:0)+H	Cer(d41:0)+H	Cer	0.00609737	0.00471911	0.00806792	0.0097221	0.00257614	0.0111931	0.0189303	0.00482522	0.0112838	0.0103979	0.011381	0.0107502	0.00257614	0.00609737	0.00471911	0.00806792	0.011381	0.0107502	0.0112838	0.0189303	0.00482522	0.0103979	0.0111931	0.0097221		0.00709741	0.00515665	0.00834479	0.00685156	0.0105187	0.00404451	0.00317089	0.00352858	0.0047885	0.00720812	0.0115555	0.00583235	0.0016351	0.00641009	0.0105699	0.00684435	0.00839485	0.00683517	0.00727024	0.00690139	0.0100118	0.00586653
Cer(d18:0_24:0)+H	Cer(d42:0)+H	Cer	0.0281086	0.00990327	0.0387752	0.0321328	0.00858299	0.020021	0.035016	0.019911	0.0396084	0.0342523	0.0395524	0.0379425	0.00858299	0.0281086	0.00990327	0.0387752	0.0395524	0.0379425	0.0396084	0.035016	0.019911	0.0342523	0.020021	0.0321328		0.0357045	0.0301391	0.0324701	0.034108	0.0386267	0.0313769	0.0318348	0.0300386	0.0227205	0.0344502	0.0319133	0.0176036	0.0311659	0.0351907	0.0314114	0.0332754	0.0314231	0.0300174	0.0328541	0.0310712	0.0278079	0.0336307
Cer(d18:0_24:1)+H	Cer(d42:1)+H	Cer	0.0235108	0.0253637	0.0152094	0.0145449	0.0186631	0.029521	0.0167517	0.0193224	0.023975	0.0132368	0.0190075	0.0272172	0.0186631	0.0235108	0.0253637	0.0152094	0.0190075	0.0272172	0.023975	0.0167517	0.0193224	0.0132368	0.029521	0.0145449		0.0214035	0.0195657	0.0233994	0.0240352	0.0259719	0.00669945	0.00382924	0.00621123	0.0117171	0.0202545	0.0203665	0.0120246	0.00335039	0.0212519	0.0174602	0.0150744	0.0181648	0.0173054	0.0138129	0.0209956	0.00948426	0.0188539
Cer(d18:2_24:1)+H	Cer(d42:3)+H	Cer	0.0308157	0.021807	0.0336318	0.0136461	0.0255195	0.0218708	0.0275645	0.031142	0.0341609	0.0159929	0.0361983	0.0318008	0.0255195	0.0308157	0.021807	0.0336318	0.0361983	0.0318008	0.0341609	0.0275645	0.031142	0.0159929	0.0218708	0.0136461		0.0287029	0.0253874	0.0217209	0.0366661	0.0415254	0.0276531	0.0301228	0.0277192	0.0329738	0.0285447	0.0131883	0.0195888	0.0289221	0.0323167	0.0302323	0.0323139	0.0253873	0.0254293	0.0289968	0.0275763	0.0254724	0.0288668
Cer(d42:3)+H	Cer(d42:3)+H	Cer	0.0425507	0.0385492	0.0330192	0.0292499	0.0277349	0.0327947	0.04778	0.0312112	0.0357283	0.0286761	0.0355235	0.0351044	0.0277349	0.0425507	0.0385492	0.0330192	0.0355235	0.0351044	0.0357283	0.04778	0.0312112	0.0286761	0.0327947	0.0292499		0.0336346	0.0226286	0.0393105	0.0263097	0.0356761	0.0161536	0.0151277	0.0160177	0.0213251	0.0341126	0.0376299	0.022736	0.0111257	0.0230868	0.026631	0.0251682	0.0361522	0.0314114	0.0344156	0.0371775	0.00848453	0.0263604
Cer(d43:3)+H	Cer(d43:3)+H	Cer	0.0150405	0.0166627	0.0205886	0.0144786	0.0117736	0.0175013	0.0256636	0.0179022	0.0174898	0.0153642	0.0173854	0.0155758	0.0117736	0.0150405	0.0166627	0.0205886	0.0173854	0.0155758	0.0174898	0.0256636	0.0179022	0.0153642	0.0175013	0.0144786		0.0146833	0.0118359	0.0199745	0.0149501	0.0255755	0.00894081	0.0071162	0.00782356	0.0108378	0.0173889	0.0128136	0.0124157	0.00414714	0.0143086	0.0188664	0.0163207	0.0200116	0.0138367	0.0172576	0.0181102	0.0148688	0.0151969
Cer(m38:0+O)+H-H2O	Cer(m38:0+O)+H-H2O	Cer	0.00802859	0.00629422	0.00907425	0.00467444	0.00714471	0.00834597	0.00863519	0.00864992	0.00914528	0.00465658	0.00912467	0.00889951	0.00714471	0.00802859	0.00629422	0.00907425	0.00912467	0.00889951	0.00914528	0.00863519	0.00864992	0.00465658	0.00834597	0.00467444		0.00798933	0.00649677	0.00568071	0.0079783	0.00877918	0.00691958	0.00685925	0.00693142	0.00598852	0.0086624	0.00698154	0.00752864	0.0066633	0.00725226	0.00412973	0.00648725	0.0069301	0.00660119	0.00830677	0.00698964	0.0103678	0.0077703
Cer(m19:0_21:2)+H	Cer(m40:2)+H	Cer	0.00700126	0.00367061	0.00593137	0.00278138	0.00284653	0.00328967	0.00538206	0.00658077	0.00981521	0.0056442	0.00734461	0.00631326	0.00284653	0.00700126	0.00367061	0.00593137	0.00734461	0.00631326	0.00981521	0.00538206	0.00658077	0.0056442	0.00328967	0.00278138		0.00682739	0.00488536	0.0099033	0.00432898	0.0115989	0.00357174	0.00334124	0.00401338	0.00408244	0.00488212	0.00452942	0.00405799	0.00478332	0.00497088	0.00342338	0.00345716	0.00835749	0.00430094	0.00442313	0.00341076	0.00363401	0.00216078
Cer(m19:0_21:2)+H	Cer(m40:2)+H	Cer	0.0643712	0.0237055	0.0599651	0.0572525	0.0209108	0.0378703	0.0755303	0.047844	0.0778509	0.0722795	0.065036	0.0824749	0.0209108	0.0643712	0.0237055	0.0599651	0.065036	0.0824749	0.0778509	0.0755303	0.047844	0.0722795	0.0378703	0.0572525		0.0578803	0.0461566	0.0638178	0.0667624	0.10415	0.0413378	0.0575593	0.0453997	0.046843	0.0518716	0.070976	0.0427953	0.0598148	0.0522139	0.0455139	0.0515474	0.0529106	0.0470419	0.0488424	0.0494307	0.0626216	0.0432343
Cer(m19:0_23:3)+H	Cer(m42:3)+H	Cer	0.0151031	0.0074706	0.00911568	0.00405151	0.00679196	0.00863469	0.00589843	0.00804302	0.0117391	0.00504896	0.0109801	0.00756948	0.00679196	0.0151031	0.0074706	0.00911568	0.0109801	0.00756948	0.0117391	0.00589843	0.00804302	0.00504896	0.00863469	0.00405151		0.0101621	0.0129613	0.0100554	0.0247628	0.0153003	0.00604626	0.00629613	0.00374645	0.00810142	0.0257401	0.0071149	0.00649915	0.0080856	0.00721342	0.00749028	0.0155526	0.00703264	0.0063904	0.00694065	0.00400355	0.00863301	0.00470528
Cer(m19:0_23:3)+H	Cer(m42:3)+H	Cer	0.0920325	0.0808986	0.0666575	0.0256531	0.0736822	0.0522809	0.0682802	0.0793311	0.0841813	0.0306899	0.0786542	0.0892648	0.0736822	0.0920325	0.0808986	0.0666575	0.0786542	0.0892648	0.0841813	0.0682802	0.0793311	0.0306899	0.0522809	0.0256531		0.0559981	0.050808	0.0561073	0.0755455	0.116078	0.039485	0.0419222	0.0367657	0.0374844	0.0563396	0.0344392	0.0292956	0.0327348	0.0580097	0.0424617	0.0438161	0.0570916	0.0478661	0.046812	0.056519	0.0226003	0.0520622
Cer(m19:1_23:2)+H	Cer(m42:3)+H	Cer	0.0429456	0.0130728	0.0477801	0.0398576	0.0122208	0.0243258	0.0438349	0.0310751	0.0497686	0.0429127	0.0521123	0.0405846	0.0122208	0.0429456	0.0130728	0.0477801	0.0521123	0.0405846	0.0497686	0.0438349	0.0310751	0.0429127	0.0243258	0.0398576		0.040496	0.0308395	0.0270152	0.0362839	0.053315	0.0329212	0.0455232	0.0339684	0.0341209	0.0355997	0.03706	0.0285447	0.0318174	0.0339324	0.0334097	0.0320833	0.030155	0.0260121	0.0332949	0.0344777	0.0128334	0.037091
Cer(t16:0_19:0)+H	Cer(t35:0)+H	Cer	0.271374	0.164805	0.25437	0.154997	0.13695	0.257476	0.215071	0.159606	0.254074	0.204557	0.252546	0.261045	0.13695	0.271374	0.164805	0.25437	0.252546	0.261045	0.254074	0.215071	0.159606	0.204557	0.257476	0.154997		0.166648	0.152165	0.182975	0.173516	0.180456	0.165251	0.150826	0.148637	0.172255	0.17268	0.144295	0.166092	0.167167	0.181564	0.152619	0.173701	0.14551	0.149657	0.165877	0.182124	0.195138	0.169346
Cer(t18:0_22:0)+H-H2O	Cer(t40:0)+H-H2O	Cer	0.101938	0.0356102	0.0826758	0.0818856	0.0315231	0.0589761	0.113437	0.0712863	0.109825	0.105233	0.10372	0.10661	0.0315231	0.101938	0.0356102	0.0826758	0.10372	0.10661	0.109825	0.113437	0.0712863	0.105233	0.0589761	0.0818856		0.0969442	0.0719814	0.0938128	0.0989973	0.0905965	0.0661286	0.0730929	0.0780034	0.0532015	0.0797337	0.0742279	0.038521	0.0787646	0.0852069	0.0807195	0.0851583	0.0874889	0.0743003	0.0736971	0.0828891	0.0644572	0.0755137
Cer(t18:1_23:0)+H-H2O	Cer(t41:1)+H-H2O	Cer	0.0111919	0.00348596	0.0169013	0.0148833	0.00655554	0.00992112	0.0182587	0.0249961	0.0170008	0.0207424	0.0246687	0.0186202	0.00655554	0.0111919	0.00348596	0.0169013	0.0246687	0.0186202	0.0170008	0.0182587	0.0249961	0.0207424	0.00992112	0.0148833		0.017082	0.0119609	0.00633982	0.0195038	0.01711	0.0169455	0.0161516	0.0151124	0.0139334	0.0145674	0.0128707	0.00793947	0.0149798	0.0161639	0.016143	0.0168149	0.0153631	0.0129053	0.0119594	0.0131016	0.00976679	0.0166665
Cer(t41:1)+Na	Cer(t41:1)+Na	Cer	0.00290969	0.00050783	0.0036297	0.00400774	0.0011435	0.00395573	0.00466298	0.00366906	0.00285304	0.00315955	0.00455196	0.00408812	0.0011435	0.00290969	0.00050783	0.0036297	0.00455196	0.00408812	0.00285304	0.00466298	0.00366906	0.00315955	0.00395573	0.00400774		0.00300642	0.00302586	0.00330813	0.00164113	0.00309155	0.000868948	0.00221791	0.000608143	0.00383732	0.00339116	0.00258409	0.00358366	0.00150832	0.00396415	0.0036266	0.00196172	0.00308699	0.00320406	0.00303107	0.00345656	0.00091386	0.00376534
Cer(m32:0)+NH4	Cer(m32:0)+NH4	Cer	2.72605	2.46034	2.73293	2.53118	2.36202	2.69331	2.64088	2.5432	2.76513	2.5172	2.79536	2.70494	2.36202	2.72605	2.46034	2.73293	2.79536	2.70494	2.76513	2.64088	2.5432	2.5172	2.69331	2.53118		2.57695	2.34002	2.47474	2.44977	2.81337	2.39882	2.41653	2.29486	2.34843	2.47932	2.38654	2.33727	2.29746	2.47932	2.43065	2.49038	2.45876	2.40467	2.40371	2.72547	2.51331	2.36587
Cer(m35:0)+H-H2O	Cer(m35:0)+H-H2O	Cer	0.00956024	0.00952252	0.00607661	0.00499461	0.00585939	0.00731012	0.00789313	0.0104212	0.00697451	0.00772621	0.00597771	0.00404957	0.00585939	0.00956024	0.00952252	0.00607661	0.00597771	0.00404957	0.00697451	0.00789313	0.0104212	0.00772621	0.00731012	0.00499461		0.00433053	0.00591568	0.00479089	0.0070381	0.00800375	0.00203528	0.00351925	0.00402551	0.00207111	0.00956976	0.00480161	0.00331477	0.00441939	0.0032423	0.004771	0.00562279	0.0052613	0.00377906	0.00732788	0.00688482	0.00558988	0.00549267
Cer(m37:0)+H-H2O	Cer(m37:0)+H-H2O	Cer	0.0140597	0.0127612	0.0126577	0.00847899	0.009345	0.014428	0.0130995	0.0100181	0.013572	0.0115373	0.0147122	0.0126695	0.009345	0.0140597	0.0127612	0.0126577	0.0147122	0.0126695	0.013572	0.0130995	0.0100181	0.0115373	0.014428	0.00847899		0.0113766	0.0060015	0.0101925	0.0095881	0.011099	0.00967794	0.00902587	0.00975596	0.00730589	0.0115114	0.00932122	0.00857414	0.0124461	0.0111526	0.0107751	0.0092317	0.0128624	0.00930617	0.0125385	0.0116969	0.0127902	0.00993195
Cer(d34:2)+NH4	Cer(d34:2)+NH4	Cer	1.62188	1.6536	1.73688	1.47112	1.95324	1.70572	1.61084	1.56412	1.56359	1.55382	1.64899	1.61837	1.95324	1.62188	1.6536	1.73688	1.64899	1.61837	1.56359	1.61084	1.56412	1.55382	1.70572	1.47112		1.44379	1.67705	1.60578	1.6468	1.23115	1.78928	1.73293	1.72556	1.6781	1.6794	1.69795	1.78017	1.83466	1.5321	1.62398	1.61011	1.56593	1.74497	1.73406	1.85451	1.77684	1.74462
Cer(t18:0_18:0)+H-H2O	Cer(t36:0)+H-H2O	Cer	0.0141219	0.0151124	0.00681643	0.005633	0.00767179	0.0119807	0.0152384	0.0171219	0.0116812	0.0172288	0.0113804	0.0176345	0.00767179	0.0141219	0.0151124	0.00681643	0.0113804	0.0176345	0.0116812	0.0152384	0.0171219	0.0172288	0.0119807	0.005633		0.00780534	0.00592535	0.011174	0.00901249	0.0138345	0.00701358	0.00541475	0.00791842	0.00913683	0.0065807	0.00656474	0.00546262	0.00808541	0.0068062	0.00910134	0.00996271	0.00874619	0.0068601	0.00828228	0.00685723	0.00823754	0.00821693
Cer(m20:1_18:1)+H	Cer(m38:2)+H	Cer	0.0117863	0.00868691	0.00637487	0.0053691	0.00467375	0.00532904	0.0118141	0.01132	0.011205	0.0106433	0.0119536	0.0131589	0.00467375	0.0117863	0.00868691	0.00637487	0.0119536	0.0131589	0.011205	0.0118141	0.01132	0.0106433	0.00532904	0.0053691		0.00820273	0.00699121	0.00855954	0.0107168	0.0147061	0.00707017	0.00626179	0.00833732	0.0094269	0.00992507	0.00669551	0.00570416	0.00780609	0.00908745	0.0075658	0.00977089	0.00713744	0.0066424	0.00809593	0.0076826	0.00988063	0.00773373
Cer(m18:0_20:0)+H	Cer(m38:0)+H	Cer	0.00319773	0.0025266	0.00300658	0.00184435	0.00265879	0.00337121	0.00378637	0.00344566	0.00395226	0.00348015	0.00345079	0.00352264	0.00265879	0.00319773	0.0025266	0.00300658	0.00345079	0.00352264	0.00395226	0.00378637	0.00344566	0.00348015	0.00337121	0.00184435		0.00333466	0.00180171	0.00197854	0.00187534	0.0028557	0.00198917	0.00256652	0.00210746	0.00157957	0.00263792	0.00265326	0.00193587	0.00183993	0.0020926	0.00208852	0.00226043	0.00180906	0.00273073	0.00335309	0.00299562	0.00385712	0.00164502
Cer(m17:0_22:2)+H	Cer(m39:2)+H	Cer	0.00332098	0.00168901	0.00331703	0.00297792	0.00119907	0.00212685	0.00715476	0.00369904	0.00592092	0.00502669	0.00633548	0.00474864	0.00119907	0.00332098	0.00168901	0.00331703	0.00633548	0.00474864	0.00592092	0.00715476	0.00369904	0.00502669	0.00212685	0.00297792		0.00467207	0.00343529	0.00344568	0.00561457	0.00782724	0.00290505	0.00341415	0.00322873	0.0045633	0.00626532	0.00359319	0.00305663	0.00325167	0.00395425	0.00405745	0.00506364	0.00359848	0.00370318	0.00426447	0.00335434	0.00442552	0.0037355
Cer(d18:1_20:0)+H	Cer(d38:1)+H	Cer	0.0226211	0.013841	0.0123534	0.0114996	0.00736699	0.0108798	0.0135843	0.0178407	0.0169044	0.0161065	0.0139802	0.0175895	0.00736699	0.0226211	0.013841	0.0123534	0.0139802	0.0175895	0.0169044	0.0135843	0.0178407	0.0161065	0.0108798	0.0114996		0.0137172	0.0131799	0.0171833	0.0166299	0.0161212	0.0111414	0.0090256	0.0127738	0.0132398	0.0136583	0.00957086	0.00745594	0.0119774	0.0148428	0.0148821	0.0163195	0.0129855	0.0115596	0.0111663	0.0123922	0.0146006	0.0133292
Cer(m19:1_21:2)+H	Cer(m40:3)+H	Cer	0.0162382	0.00559284	0.0123066	0.0114524	0.00823955	0.00956322	0.0137384	0.0135564	0.0160726	0.0145523	0.0157265	0.0132535	0.00823955	0.0162382	0.00559284	0.0123066	0.0157265	0.0132535	0.0160726	0.0137384	0.0135564	0.0145523	0.00956322	0.0114524		0.0150241	0.0133261	0.010744	0.0234382	0.0191299	0.0135575	0.0143323	0.0158267	0.0149649	0.0120454	0.0117904	0.0121107	0.0193317	0.0182108	0.0140281	0.0133266	0.0119508	0.0113966	0.0123925	0.0121398	0.0118725	0.0134609
Cer(m18:1_22:0)+H	Cer(m40:1)+H	Cer	0.0158719	0.00620113	0.013383	0.0110355	0.00343837	0.0107309	0.0181901	0.00581182	0.0125802	0.0116041	0.0139105	0.01546	0.00343837	0.0158719	0.00620113	0.013383	0.0139105	0.01546	0.0125802	0.0181901	0.00581182	0.0116041	0.0107309	0.0110355		0.0137659	0.00491495	0.00991038	0.0141922	0.0146866	0.0085632	0.00669862	0.0129902	0.0094678	0.0113275	0.0108275	0.00701013	0.0116937	0.0182328	0.00926849	0.0121604	0.0147229	0.0166918	0.00838958	0.00909486	0.015815	0.00835957
Cer(m18:0_22:0)+H	Cer(m40:0)+H	Cer	0.00884904	0.00415143	0.00825675	0.00763029	0.00294492	0.00813552	0.0129229	0.00393455	0.00868267	0.00802106	0.0121542	0.00912873	0.00294492	0.00884904	0.00415143	0.00825675	0.0121542	0.00912873	0.00868267	0.0129229	0.00393455	0.00802106	0.00813552	0.00763029		0.00916501	0.00263544	0.00738842	0.00825202	0.0127635	0.0059445	0.00516209	0.00465646	0.00372024	0.0073926	0.00799355	0.00418169	0.00345886	0.00697878	0.00512006	0.00446295	0.00755874	0.00987819	0.0070974	0.00833823	0.00995043	0.00615388
Cer(d40:4)+H	Cer(d40:4)+H	Cer	0.0523327	0.0391442	0.0473212	0.0435907	0.0459293	0.0411919	0.0457921	0.036339	0.0548784	0.0376786	0.0540705	0.0409438	0.0459293	0.0523327	0.0391442	0.0473212	0.0540705	0.0409438	0.0548784	0.0457921	0.036339	0.0376786	0.0411919	0.0435907		0.0469892	0.0276624	0.0363063	0.0743616	0.070009	0.0268584	0.0296669	0.0586307	0.0463024	0.0494294	0.0412192	0.0294744	0.0560971	0.0389716	0.046989	0.0657334	0.0409508	0.0297119	0.0486268	0.0338957	0.0338686	0.0376276
Cer(m19:1_22:2)+H	Cer(m41:3)+H	Cer	0.00584717	0.00195416	0.0103906	0.00804872	0.0031181	0.00406054	0.0112528	0.0109895	0.0124524	0.00976623	0.014202	0.0100271	0.0031181	0.00584717	0.00195416	0.0103906	0.014202	0.0100271	0.0124524	0.0112528	0.0109895	0.00976623	0.00406054	0.00804872		0.00901408	0.00686435	0.00404775	0.010148	0.0127902	0.00741341	0.00765558	0.00852739	0.00776879	0.00808623	0.0074083	0.005216	0.00844499	0.00864428	0.00886281	0.00796886	0.00825849	0.00744681	0.00929621	0.00697409	0.00649478	0.00872699
Cer(m19:0_22:2)+H	Cer(m41:2)+H	Cer	0.0318857	0.0142348	0.0601973	0.0433234	0.0140673	0.0288549	0.0610783	0.0382423	0.0576204	0.0564024	0.0674224	0.0573213	0.0140673	0.0318857	0.0142348	0.0601973	0.0674224	0.0573213	0.0576204	0.0610783	0.0382423	0.0564024	0.0288549	0.0433234		0.039918	0.0364028	0.0340502	0.0417621	0.0836444	0.0354645	0.0343736	0.0362238	0.0379572	0.0367807	0.0343844	0.0324313	0.0264417	0.0422881	0.0401692	0.0438058	0.03616	0.0324865	0.0348094	0.039512	0.0482433	0.0419554
Cer(t38:4)+Na	Cer(t38:4)+Na	Cer	0.0270794	0.0263637	0.0267357	0.0291672	0.0253612	0.0282032	0.0277145	0.0275726	0.0298455	0.0252649	0.0265388	0.0272158	0.0253612	0.0270794	0.0263637	0.0267357	0.0265388	0.0272158	0.0298455	0.0277145	0.0275726	0.0252649	0.0282032	0.0291672		0.0277367	0.0279515	0.0316219	0.0332163	0.0272235	0.0313462	0.0335458	0.0315459	0.0305185	0.0321251	0.0302086	0.0324551	0.0340541	0.0258345	0.0283877	0.0336494	0.0348294	0.0239299	0.0229302	0.0187893	0.0327001	0.0292455
Cer(m19:1_23:3)+H	Cer(m42:4)+H	Cer	0.0181843	0.0119584	0.0173854	0.00687777	0.0134517	0.0119722	0.0148987	0.0171348	0.0183109	0.00736655	0.0197221	0.0170082	0.0134517	0.0181843	0.0119584	0.0173854	0.0197221	0.0170082	0.0183109	0.0148987	0.0171348	0.00736655	0.0119722	0.00687777		0.0182406	0.0145824	0.0154811	0.0245533	0.0349734	0.0175194	0.0180137	0.018675	0.0198064	0.0162171	0.0086297	0.0132834	0.0179986	0.0172066	0.0180476	0.0195824	0.0135349	0.0145029	0.0177311	0.0150763	0.018132	0.0174014
Cer(d41:4)+H	Cer(d41:4)+H	Cer	0.0251374	0.022654	0.0157539	0.0165633	0.0120171	0.0145495	0.0219956	0.0191676	0.0206657	0.0183593	0.0191632	0.0182239	0.0120171	0.0251374	0.022654	0.0157539	0.0191632	0.0182239	0.0206657	0.0219956	0.0191676	0.0183593	0.0145495	0.0165633		0.0212592	0.0144464	0.0128283	0.0250314	0.018202	0.0109891	0.0179318	0.0143091	0.0172616	0.0237679	0.0183095	0.00875151	0.0154518	0.018658	0.0165685	0.0213114	0.0158988	0.0147183	0.019202	0.015343	0.00990583	0.0153696
Cer(d40:0+O)+Na	Cer(d40:0+O)+Na	Cer	0.0126043	0.00259749	0.00943548	0.00961802	0.00320466	0.0132406	0.00915302	0.0036194	0.0110212	0.0093666	0.0107719	0.0106902	0.00320466	0.0126043	0.00259749	0.00943548	0.0107719	0.0106902	0.0110212	0.00915302	0.0036194	0.0093666	0.0132406	0.00961802		0.00736808	0.00546679	0.0117779	0.00737322	0.00858739	0.00750625	0.00922489	0.00599949	0.00576862	0.00905855	0.00707361	0.00377932	0.00654652	0.00694541	0.0101898	0.00872538	0.00984898	0.00952844	0.0100587	0.00925857	0.00886129	0.00305267
Cer(m44:3)+Na	Cer(m44:3)+Na	Cer	0.0193176	0.0182864	0.0221941	0.0183507	0.0166923	0.0220983	0.0184744	0.0187475	0.0180754	0.0171075	0.0186441	0.0209287	0.0166923	0.0193176	0.0182864	0.0221941	0.0186441	0.0209287	0.0180754	0.0184744	0.0187475	0.0171075	0.0220983	0.0183507		0.0217049	0.0216441	0.0225775	0.0232827	0.0207464	0.0176021	0.0192459	0.0162887	0.0191803	0.018869	0.0179455	0.0173416	0.0200697	0.0225064	0.0191683	0.0200917	0.0169188	0.0163374	0.0188751	0.0167818	0.0249662	0.0191238
Cer(t44:4)+H	Cer(t44:4)+H	Cer	0.00665617	0.00143591	0.0135064	0.010716	0.00238275	0.00822471	0.0186899	0.00688684	0.0141175	0.0125643	0.0170241	0.012126	0.00238275	0.00665617	0.00143591	0.0135064	0.0170241	0.012126	0.0141175	0.0186899	0.00688684	0.0125643	0.00822471	0.010716		0.0198314	0.0171181	0.0174564	0.00647095	0.0192635	0.00505106	0.016037	0.00421663	0.016381	0.0199836	0.0173624	0.0145163	0.0110657	0.0163685	0.0214046	0.00738744	0.0159679	0.0143297	0.0147366	0.0188974	0.0016426	0.0178334
Cer(m19:0_23:2)+H	Cer(m42:2)+H	Cer	0.172885	0.059948	0.22716	0.191422	0.0515796	0.116762	0.195612	0.124838	0.236722	0.209368	0.243325	0.227361	0.0515796	0.172885	0.059948	0.22716	0.243325	0.227361	0.236722	0.195612	0.124838	0.209368	0.116762	0.191422		0.130783	0.119884	0.124855	0.128664	0.229529	0.128749	0.163835	0.118261	0.12585	0.14424	0.170896	0.111392	0.141781	0.157059	0.122975	0.128091	0.130453	0.123596	0.15678	0.15023	0.1474	0.14945
Cer(m18:0_24:1)+H	Cer(m42:1)+H	Cer	0.00939128	0.00690812	0.00529453	0.00386983	0.00252214	0.00589723	0.00596391	0.00388826	0.00693657	0.00318922	0.0069985	0.00563609	0.00252214	0.00939128	0.00690812	0.00529453	0.0069985	0.00563609	0.00693657	0.00596391	0.00388826	0.00318922	0.00589723	0.00386983		0.00483867	0.00196847	0.00371367	0.00709201	0.0115605	0.00299682	0.00187356	0.00263267	0.00189107	0.00539873	0.00280782	0.00193946	0.00136552	0.00412885	0.00302187	0.00253686	0.00622491	0.00540177	0.00274511	0.00534773	0.0203883	0.00930462
Cer(m18:1_24:0)+H	Cer(m42:1)+H	Cer	0.0209239	0.00664916	0.0235572	0.0205165	0.00553159	0.0119241	0.0283393	0.0133885	0.0238531	0.0222441	0.0244765	0.0241566	0.00553159	0.0209239	0.00664916	0.0235572	0.0244765	0.0241566	0.0238531	0.0283393	0.0133885	0.0222441	0.0119241	0.0205165		0.0152713	0.0118697	0.0143727	0.0135346	0.0273199	0.0128312	0.0179128	0.0137819	0.0128494	0.0131996	0.0176973	0.0131467	0.0161404	0.0179271	0.0118335	0.012804	0.0135233	0.0042705	0.016856	0.0170644	0.0014118	0.0164669
Cer(m19:0_23:2)+H	Cer(m42:2)+H	Cer	0.0145851	0.0132584	0.0138816	0.00484138	0.00544267	0.00884262	0.0176226	0.013726	0.0111329	0.00534003	0.0210271	0.0235643	0.00544267	0.0145851	0.0132584	0.0138816	0.0210271	0.0235643	0.0111329	0.0176226	0.013726	0.00534003	0.00884262	0.00484138		0.0109544	0.00629996	0.00950348	0.0113007	0.0261708	0.00464168	0.00804681	0.00587625	0.00726303	0.00738306	0.009318	0.00623391	0.0062277	0.00860907	0.0121629	0.0106884	0.00854138	0.014421	0.0066205	0.010545	0.0150462	0.00785481
Cer(t18:0_23:0)+H-H2O	Cer(t41:0)+H-H2O	Cer	0.0462978	0.0216808	0.0914008	0.0691781	0.0202968	0.0437756	0.088909	0.0606978	0.0882975	0.0872489	0.0862362	0.0896793	0.0202968	0.0462978	0.0216808	0.0914008	0.0862362	0.0896793	0.0882975	0.088909	0.0606978	0.0872489	0.0437756	0.0691781		0.0806692	0.0644459	0.0643118	0.0817279	0.0998498	0.0676038	0.0604574	0.065384	0.0591256	0.0714854	0.0582116	0.0399716	0.0528718	0.0768481	0.0728612	0.0795028	0.071944	0.0598331	0.0619975	0.0731291	0.0673977	0.0711859
Cer(d32:4)+H	Cer(d32:4)+H	Cer	0.0415626	0.0453282	0.0588579	0.0481493	0.0376405	0.0499692	0.046929	0.0424038	0.0513638	0.0446577	0.0485903	0.0458323	0.0376405	0.0415626	0.0453282	0.0588579	0.0485903	0.0458323	0.0513638	0.046929	0.0424038	0.0446577	0.0499692	0.0481493		0.0445006	0.0489571	0.0501504	0.0520054	0.0470922	0.0414316	0.048331	0.0472691	0.0477715	0.0446044	0.0510798	0.0511003	0.0458225	0.054953	0.0461283	0.0538027	0.0538682	0.0402884	0.0605703	0.0458712	0.0457209	0.0380973
Cer(m18:1_20:0)+H	Cer(m38:1)+H	Cer	0.00442028	0.00298303	0.00466434	0.0044562	0.0017956	0.0050691	0.00444985	0.00513404	0.00407709	0.0042622	0.00344331	0.00487479	0.0017956	0.00442028	0.00298303	0.00466434	0.00344331	0.00487479	0.00407709	0.00444985	0.00513404	0.0042622	0.0050691	0.0044562		0.00508454	0.00230311	0.00951602	0.00575343	0.01016	0.00534539	0.00115191	0.00470593	0.00461365	0.00450072	0.002778	0.00504974	0.00211689	0.00643747	0.00532841	0.0062348	0.00564133	0.00390654	0.00478686	0.0045378	0.00505888	0.003038
Cer(m18:0_23:0)+H	Cer(m41:0)+H	Cer	0.00176937	0.0010499	0.00264096	0.00279771	0.000389944	0.00248374	0.00428151	0.000931764	0.0028507	0.00259729	0.00382014	0.00231959	0.000389944	0.00176937	0.0010499	0.00264096	0.00382014	0.00231959	0.0028507	0.00428151	0.000931764	0.00259729	0.00248374	0.00279771		0.0017423	0.00117268	0.00195043	0.00196301	0.0040504	0.00210944	0.000869567	0.00172406	0.00141927	0.00277935	0.00178599	0.00177952	0.000844287	0.00179845	0.00235124	0.00190779	0.0025532	0.00264925	0.00177114	0.00185945	0.00263713	0.00207943
Cer(m18:0_24:0)+H	Cer(m42:0)+H	Cer	0.00706306	0.00291014	0.0073862	0.00774908	0.00147456	0.00708465	0.0116935	0.00208251	0.00879101	0.00857317	0.0131638	0.00911027	0.00147456	0.00706306	0.00291014	0.0073862	0.0131638	0.00911027	0.00879101	0.0116935	0.00208251	0.00857317	0.00708465	0.00774908		0.00878152	0.00291024	0.00798325	0.00985294	0.016507	0.00617147	0.00716211	0.00622751	0.0047912	0.01023	0.00801929	0.00498106	0.0039266	0.00822191	0.0062119	0.00476522	0.00795984	0.0123075	0.00573343	0.00875851	0.0121299	0.00664609
Cer(m19:0_24:2)+H	Cer(m43:2)+H	Cer	0.00400612	0.00271696	0.0107443	0.00763598	0.0015021	0.00494993	0.0073596	0.00477256	0.00908034	0.00664284	0.0104874	0.00967883	0.0015021	0.00400612	0.00271696	0.0107443	0.0104874	0.00967883	0.00908034	0.0073596	0.00477256	0.00664284	0.00494993	0.00763598		0.00673908	0.00509506	0.00633238	0.00595957	0.00876021	0.00496118	0.00478937	0.00524006	0.00517432	0.00412184	0.00523778	0.00593162	0.00391641	0.00631439	0.00677324	0.00648867	0.00558409	0.00471893	0.00544933	0.00601805	0.00742408	0.00593175
Cer(d38:0)+HCOO	Cer(d38:0)+HCOO	Cer	0.00325175	0.00657688	0.000759219	0.00410288	0.00332939	0.0020534	0.00752839	0.00404501	0.00188983	0.00454877	0.00280146	0.00488484	0.00332939	0.00325175	0.00657688	0.000759219	0.00280146	0.00488484	0.00188983	0.00752839	0.00404501	0.00454877	0.0020534	0.00410288		0.00472195	0.00200507	0.0047788	0.00356993	0.00707103	0.00194996	0.00107766	0.0033662	0.00267489	0.00423538	0.00908284	0.00291798	0.00127224	0.00340409	0.00385157	0.00391591	0.00424192	0.00604505	0.00305841	0.00421319	0.0039354	0.00356918
Cer(d14:0_25:1)+HCOO	Cer(d39:1)+HCOO	Cer	0.0113805	0.00879715	0.00589509	0.0126766	0.00604768	0.00399186	0.0205892	0.0145735	0.01335	0.0189777	0.0152281	0.0119016	0.00604768	0.0113805	0.00879715	0.00589509	0.0152281	0.0119016	0.01335	0.0205892	0.0145735	0.0189777	0.00399186	0.0126766		0.0169504	0.0122531	0.00848683	0.018345	0.023838	0.0105565	0.0116983	0.0152382	0.0124342	0.0204851	0.0173251	0.00870346	0.0103175	0.011679	0.012376	0.014259	0.0107184	0.010588	0.0176444	0.0123596	0.0107201	0.0108686
Cer(d40:0)+HCOO	Cer(d40:0)+HCOO	Cer	0.0151973	0.0183538	0.00914189	0.0227119	0.010262	0.0201037	0.0463021	0.0151321	0.016488	0.0316533	0.0191229	0.0224174	0.010262	0.0151973	0.0183538	0.00914189	0.0191229	0.0224174	0.016488	0.0463021	0.0151321	0.0316533	0.0201037	0.0227119		0.014607	0.0131112	0.0248647	0.0147795	0.020856	0.00937278	0.0092293	0.0102809	0.012786	0.0159712	0.0514808	0.0123646	0.0056576	0.0125013	0.0245579	0.0118477	0.0180945	0.0242876	0.0162836	0.0174081	0.0151833	0.0132924
Cer(d18:1_23:0)+HCOO	Cer(d41:1)+HCOO	Cer	0.0767371	0.0671713	0.109198	0.152663	0.0639037	0.0617965	0.191086	0.15773	0.131257	0.214273	0.234291	0.125566	0.0639037	0.0767371	0.0671713	0.109198	0.234291	0.125566	0.131257	0.191086	0.15773	0.214273	0.0617965	0.152663		0.101875	0.0998936	0.0892551	0.117298	0.218547	0.0986052	0.106966	0.132701	0.0992568	0.110024	0.108158	0.0778233	0.0882621	0.107891	0.132112	0.103449	0.104691	0.102678	0.135392	0.101011	0.0906239	0.154465
Cer(d18:1_24:0)+HCOO	Cer(d42:1)+HCOO	Cer	0.364801	0.264439	0.425059	0.586862	0.225495	0.23312	0.576335	0.550315	0.543503	0.730562	0.800903	0.534169	0.225495	0.364801	0.264439	0.425059	0.800903	0.534169	0.543503	0.576335	0.550315	0.730562	0.23312	0.586862		0.483545	0.463931	0.429902	0.481811	0.756156	0.463802	0.714361	0.49376	0.438853	0.474718	0.752258	0.352841	0.541277	0.47497	0.486526	0.458258	0.472897	0.514581	0.616918	0.469502	0.462962	0.533435
Cer(d18:1_24:1)+HCOO	Cer(d42:2)+HCOO	Cer	0.584837	0.552551	0.222726	0.297605	0.336038	0.165483	0.370415	0.73136	0.452327	0.349071	0.433115	0.358578	0.336038	0.584837	0.552551	0.222726	0.433115	0.358578	0.452327	0.370415	0.73136	0.349071	0.165483	0.297605		0.379064	0.320014	0.264348	0.545474	0.92513	0.297976	0.354488	0.402345	0.299974	0.32332	0.297081	0.172512	0.32591	0.308057	0.323287	0.31377	0.346704	0.308579	0.339457	0.29848	0.291667	0.399449
Cer(d18:1_25:0)+HCOO	Cer(d43:1)+HCOO	Cer	0.0119129	0.013948	0.0243966	0.0287897	0.00703716	0.0118728	0.0251383	0.0371336	0.0245437	0.0280096	0.042	0.0241094	0.00703716	0.0119129	0.013948	0.0243966	0.042	0.0241094	0.0245437	0.0251383	0.0371336	0.0280096	0.0118728	0.0287897		0.0190122	0.0175509	0.0170569	0.0148881	0.0248441	0.0168243	0.0155677	0.019025	0.0149482	0.0221194	0.0171453	0.0167138	0.0123276	0.018603	0.0201069	0.0183468	0.0176972	0.0177148	0.0197147	0.0170705	0.0186838	0.0225364
Cer(d18:0_26:1)+HCOO	Cer(d44:1)+HCOO	Cer	0.00573819	0.00570286	0.0059043	0.00890958	0.00384969	0.00498812	0.0119463	0.00895966	0.00783429	0.0153855	0.0105485	0.0129205	0.00384969	0.00573819	0.00570286	0.0059043	0.0105485	0.0129205	0.00783429	0.0119463	0.00895966	0.0153855	0.00498812	0.00890958		0.00966863	0.0107577	0.0106317	0.00845089	0.0132977	0.00888498	0.0080806	0.00816628	0.00912122	0.011255	0.0161974	0.00725197	0.00699833	0.00902647	0.00725218	0.00996357	0.0103225	0.00882367	0.0119936	0.0106213	0.00886896	0.00798121
Cer(d18:0_26:2)+HCOO	Cer(d44:2)+HCOO	Cer	0.00685336	0.0105671	0.00259518	0.00212635	0.0055891	0.00189343	0.00433264	0.00942426	0.00358047	0.00415343	0.00512588	0.00635896	0.0055891	0.00685336	0.0105671	0.00259518	0.00512588	0.00635896	0.00358047	0.00433264	0.00942426	0.00415343	0.00189343	0.00212635		0.00603907	0.00444365	0.00476947	0.00604563	0.00932215	0.00274948	0.0019313	0.00369517	0.00431746	0.00511361	0.00416978	0.00216855	0.00131635	0.00426652	0.00366355	0.00474162	0.00446097	0.00436678	0.00359934	0.00474114	0.00493252	0.00384419
Cer(t18:0_22:0)+HCOO	Cer(t40:0)+HCOO	Cer	0.0100635	0.00399096	0.00906155	0.012271	0.0034699	0.00806932	0.0124603	0.00536267	0.0140739	0.0163225	0.018078	0.0124129	0.0034699	0.0100635	0.00399096	0.00906155	0.018078	0.0124129	0.0140739	0.0124603	0.00536267	0.0163225	0.00806932	0.012271		0.014187	0.00988935	0.0118772	0.0106434	0.0093658	0.00958228	0.0124161	0.0106838	0.00902657	0.0105825	0.02163	0.00722276	0.00985455	0.0105428	0.00972309	0.011514	0.0105999	0.0113223	0.0108431	0.0121201	0.0120036	0.00924649
Cer(t17:0_24:0)+HCOO	Cer(t41:0)+HCOO	Cer	0.00467302	0.00241153	0.00714288	0.00845614	0.00235002	0.00483885	0.0112702	0.00398607	0.00878484	0.013719	0.0133654	0.00847258	0.00235002	0.00467302	0.00241153	0.00714288	0.0133654	0.00847258	0.00878484	0.0112702	0.00398607	0.013719	0.00483885	0.00845614		0.00662361	0.00456417	0.00639467	0.00605436	0.00512404	0.00618114	0.00521478	0.00646169	0.0048936	0.00614812	0.00756503	0.00374352	0.00323672	0.00680005	0.00762372	0.00700571	0.0065073	0.00517898	0.00663615	0.0056786	0.00832976	0.00637874
Cer(t18:0_24:0)+HCOO	Cer(t42:0)+HCOO	Cer	0.0135227	0.00492435	0.0158327	0.0214442	0.00565847	0.0127865	0.0217929	0.00804913	0.0198477	0.0272052	0.030312	0.0200858	0.00565847	0.0135227	0.00492435	0.0158327	0.030312	0.0200858	0.0198477	0.0217929	0.00804913	0.0272052	0.0127865	0.0214442		0.0155426	0.0157022	0.0144027	0.0125695	0.0162051	0.0149374	0.0206133	0.0151288	0.014039	0.0154384	0.0247757	0.0103385	0.0145321	0.0155814	0.0166572	0.0150343	0.0166946	0.0148084	0.0153556	0.0154213	0.0181969	0.0156629
Cer(t18:0_24:1)+HCOO	Cer(t42:1)+HCOO	Cer	0.028812	0.0186629	0.011637	0.0133675	0.013775	0.00805193	0.0165385	0.0181168	0.0160249	0.0167559	0.0196423	0.0155834	0.013775	0.028812	0.0186629	0.011637	0.0196423	0.0155834	0.0160249	0.0165385	0.0181168	0.0167559	0.00805193	0.0133675		0.0190416	0.0205929	0.014294	0.0155752	0.0247953	0.0127823	0.0145672	0.0143289	0.0118625	0.0149138	0.0165414	0.00950152	0.00976768	0.0165443	0.0135546	0.0147631	0.0237311	0.0140185	0.0141275	0.0143146	0.024324	0.0200555
Cer(d18:1_18:0)+HCOO	Cer(d36:1)+HCOO	Cer	0.0254773	0.0507469	0.0080263	0.0142986	0.0235499	0.0130363	0.0268697	0.0653394	0.0135051	0.0525499	0.0212527	0.0262317	0.0235499	0.0254773	0.0507469	0.0080263	0.0212527	0.0262317	0.0135051	0.0268697	0.0653394	0.0525499	0.0130363	0.0142986		0.0189659	0.015958	0.0277486	0.0297231	0.053553	0.0188436	0.0128924	0.0281734	0.0279186	0.0158726	0.0172434	0.0149609	0.0208066	0.0202045	0.0201744	0.0246015	0.021464	0.0164415	0.0190375	0.015466	0.0156417	0.0162492
Cer(d40:1)+HCOO	Cer(d40:1)+HCOO	Cer	0.0071884	0.00411115	0.00488387	0.00306918	0.00354554	0.0028372	0.0116925	0.00541318	0.0006275	0.00426968	0.00406479	0.00363029	0.00354554	0.0071884	0.00411115	0.00488387	0.00406479	0.00363029	0.0006275	0.0116925	0.00541318	0.00426968	0.0028372	0.00306918		0.00324396	0.00526308	0.00329789	0.00430052	0.00532104	0.00243631	0.00562222	0.00508051	0.00363952	0.00363303	0.00428808	0.00226206	0.00472403	0.00320549	0.00279997	0.00389464	0.00307851	0.00509752	0.00354113	0.00286257	0.00243271	0.00391583
Cer(d18:1_22:0)-H	Cer(d40:1)-H	Cer	0.00403917	0.00262892	0.00197884	0.00477353	0.00256157	0.00219666	0.00479089	0.00491765	0.00464573	0.00671443	0.00506114	0.00454176	0.00256157	0.00403917	0.00262892	0.00197884	0.00506114	0.00454176	0.00464573	0.00479089	0.00491765	0.00671443	0.00219666	0.00477353		0.00366325	0.00307468	0.00334964	0.00447708	0.00570064	0.00308705	0.00388538	0.00514074	0.00322377	0.00299995	0.00534878	0.00185341	0.00475557	0.00354032	0.00325007	0.00311304	0.00382981	0.00323286	0.00460098	0.00344847	0.00266397	0.00317875
Cer(d41:1+O)+HCOO	Cer(d41:1+O)+HCOO	Cer	0.00205812	0.00188263	0.00271854	0.00317797	0.00194755	0.00106756	0.00266481	0.00282449	0.0043968	0.00432796	0.00484547	0.00340347	0.00194755	0.00205812	0.00188263	0.00271854	0.00484547	0.00340347	0.0043968	0.00266481	0.00282449	0.00432796	0.00106756	0.00317797		0.00381534	0.00385973	0.00314622	0.00365324	0.00459876	0.00416648	0.00353946	0.00470551	0.00375963	0.00408017	0.00425043	0.00380802	0.00404502	0.00473153	0.00341927	0.00501885	0.0036683	0.00372633	0.00447338	0.00387344	0.00656058	0.00393119
Cer(d41:1+O)+HCOO	Cer(d41:1+O)+HCOO	Cer	0.00100328	0.000509054	0.00346593	0.00372541	0.00113987	0.00141622	0.0078796	0.00274827	0.00326274	0.00724719	0.00776701	0.00179305	0.00113987	0.00100328	0.000509054	0.00346593	0.00776701	0.00179305	0.00326274	0.0078796	0.00274827	0.00724719	0.00141622	0.00372541		0.00254542	0.00265081	0.00305663	0.00209151	0.00515996	0.00163475	0.0022937	0.00168458	0.00456884	0.00584356	0.00414559	0.00369942	0.00244076	0.00519791	0.00837761	0.00213629	0.00298102	0.00262164	0.00315815	0.00356515	0.00336865	0.00357525
Cer(d18:2_23:0)+HCOO	Cer(d41:2)+HCOO	Cer	0.018788	0.0131889	0.0212761	0.0304224	0.017532	0.0124262	0.0395971	0.0424021	0.0264824	0.0465591	0.0642468	0.0215293	0.017532	0.018788	0.0131889	0.0212761	0.0642468	0.0215293	0.0264824	0.0395971	0.0424021	0.0465591	0.0124262	0.0304224		0.038016	0.0433	0.0179278	0.04107	0.0631358	0.0295134	0.0329773	0.0543061	0.0312256	0.0296574	0.0315706	0.0244024	0.0320799	0.0313036	0.0393187	0.0310353	0.0288806	0.0263462	0.0423951	0.0288977	0.0231447	0.052622
Cer(d18:0_24:0)+HCOO	Cer(d42:0)+HCOO	Cer	0.01627	0.02279	0.0127225	0.0323737	0.0119935	0.0226346	0.0584288	0.0197405	0.0185633	0.0407816	0.0253238	0.0318639	0.0119935	0.01627	0.02279	0.0127225	0.0253238	0.0318639	0.0185633	0.0584288	0.0197405	0.0407816	0.0226346	0.0323737		0.0193175	0.016136	0.0286033	0.0159695	0.0283175	0.0134567	0.0103519	0.013604	0.0166019	0.0238807	0.0719261	0.0181446	0.00734906	0.0141486	0.0319167	0.0143875	0.0236035	0.0355525	0.0207967	0.0231894	0.0254485	0.0201276
Cer(d18:1_24:2)+HCOO	Cer(d42:3)+HCOO	Cer	0.111656	0.0819682	0.0457621	0.0600152	0.0777657	0.0325403	0.063678	0.184334	0.0729432	0.0690793	0.080775	0.0633628	0.0777657	0.111656	0.0819682	0.0457621	0.080775	0.0633628	0.0729432	0.063678	0.184334	0.0690793	0.0325403	0.0600152		0.0670113	0.0701588	0.065983	0.150332	0.172654	0.0656842	0.0695767	0.0969836	0.0666284	0.066286	0.0419798	0.0586343	0.0676814	0.0733808	0.0690099	0.0638935	0.0681584	0.0679242	0.0687213	0.0677778	0.05454	0.105527
Cer(d19:1_24:0)+HCOO	Cer(d43:1)+HCOO	Cer	0.00698268	0.00435507	0.0193112	0.0093355	0.00524874	0.00307882	0.0301558	0.0154378	0.0111491	0.00965157	0.0160465	0.00815809	0.00524874	0.00698268	0.00435507	0.0193112	0.0160465	0.00815809	0.0111491	0.0301558	0.0154378	0.00965157	0.00307882	0.0093355		0.0266982	0.0207035	0.0145046	0.0249679	0.0314307	0.0146977	0.0234087	0.0208982	0.0201952	0.053604	0.0371135	0.00986821	0.00595075	0.0233146	0.0169873	0.0304845	0.0168582	0.0147042	0.036538	0.0207355	0.00884324	0.018827
Cer(d43:3)+HCOO	Cer(d43:3)+HCOO	Cer	0.00119201	0.00100478	0.00085014	0.000690491	0.000393205	0.000423888	0.00138942	0.00264527	0.00178298	0.00104682	0.00235837	0.00100631	0.000393205	0.00119201	0.00100478	0.00085014	0.00235837	0.00100631	0.00178298	0.00138942	0.00264527	0.00104682	0.000423888	0.000690491		0.00124597	0.00098242	0.000708692	0.00161913	0.00236748	0.00107347	0.0011612	0.00122697	0.00102309	0.00142788	0.000245898	0.000691588	0.000566805	0.00138426	0.00099858	0.00131554	0.000977689	0.00111341	0.00131669	0.00127927	0.00121814	0.00161242
Cer(m41:0+O)+HCOO	Cer(m41:0+O)+HCOO	Cer	0.00608866	0.00817415	0.00576454	0.0111486	0.00466226	0.0111707	0.0279281	0.00790857	0.00896827	0.0160082	0.0143946	0.0101025	0.00466226	0.00608866	0.00817415	0.00576454	0.0143946	0.0101025	0.00896827	0.0279281	0.00790857	0.0160082	0.0111707	0.0111486		0.00706484	0.00646938	0.00957181	0.00634866	0.0100675	0.00437082	0.00333772	0.0043845	0.00591916	0.00648997	0.0139136	0.00655082	0.0015254	0.00625079	0.0123192	0.00679882	0.00800559	0.0105289	0.00708082	0.00563939	0.00852868	0.00687487
Cer(m19:1_23:0+O)+HCOO	Cer(m42:1+O)+HCOO	Cer	0.00789284	0.00560112	0.0107766	0.0102189	0.0053472	0.0036464	0.0219514	0.011967	0.0167708	0.0149924	0.0277624	0.00951939	0.0053472	0.00789284	0.00560112	0.0107766	0.0277624	0.00951939	0.0167708	0.0219514	0.011967	0.0149924	0.0036464	0.0102189		0.0279633	0.0146584	0.0103423	0.0177192	0.019884	0.010298	0.0322757	0.016379	0.0111038	0.0278268	0.0217653	0.00607591	0.00697334	0.020114	0.00992514	0.0251627	0.0111765	0.0117617	0.037218	0.0144976	0.0195997	0.0118489
Cer(t18:1_24:0)+HCOO	Cer(t42:1)+HCOO	Cer	0.00480929	0.00173647	0.00898569	0.0107034	0.00261404	0.00387542	0.0207676	0.0084294	0.0111959	0.0212452	0.0223078	0.00579136	0.00261404	0.00480929	0.00173647	0.00898569	0.0223078	0.00579136	0.0111959	0.0207676	0.0084294	0.0212452	0.00387542	0.0107034		0.00676929	0.00778636	0.0067712	0.0049314	0.0143372	0.0039569	0.00849495	0.00385236	0.0101871	0.0190284	0.0156422	0.0102743	0.00605716	0.0103631	0.0188873	0.00457192	0.00769853	0.00845577	0.0071882	0.00971677	0.00713915	0.00982638
Cer(t18:1_24:1)+HCOO	Cer(t42:2)+HCOO	Cer	0.00866596	0.00468639	0.00645744	0.00385794	0.00416786	0.00393779	0.00970857	0.0140233	0.00696112	0.00625655	0.0163827	0.00597471	0.00416786	0.00866596	0.00468639	0.00645744	0.0163827	0.00597471	0.00696112	0.00970857	0.0140233	0.00625655	0.00393779	0.00385794		0.00734249	0.00720783	0.00657482	0.00748301	0.0152391	0.00237794	0.00500792	0.00237795	0.00623084	0.0142004	0.00721439	0.00654245	0.00378671	0.00823235	0.010123	0.00339756	0.00786991	0.00713328	0.00678118	0.00628718	0.00660614	0.00700564
Cer(t17:0_25:2)+HCOO	Cer(t42:2)+HCOO	Cer	0.00277791	0.0010887	0.00267515	0.00302304	0.000879904	0.00109793	0.00682228	0.00434549	0.00416219	0.0070993	0.00954571	0.00175783	0.000879904	0.00277791	0.0010887	0.00267515	0.00954571	0.00175783	0.00416219	0.00682228	0.00434549	0.0070993	0.00109793	0.00302304		0.00438257	0.0038137	0.00299348	0.00229218	0.00742471	0.00115795	0.00395456	0.0020486	0.00522441	0.0078156	0.0064211	0.00321447	0.00379377	0.00687327	0.00932928	0.00190909	0.00423851	0.00339943	0.00307115	0.00469806	0.00356581	0.00552072
Cer(d18:1_16:0)+HCOO	Cer(d34:1)+HCOO	Cer	0.0461056	0.0438812	0.0242374	0.0296752	0.0306567	0.0189005	0.0338687	0.0522234	0.0316045	0.0395983	0.0453133	0.036062	0.0306567	0.0461056	0.0438812	0.0242374	0.0453133	0.036062	0.0316045	0.0338687	0.0522234	0.0395983	0.0189005	0.0296752		0.0309459	0.0372561	0.0418024	0.0503198	0.053457	0.0322188	0.0318478	0.040401	0.0399524	0.038038	0.0350478	0.0274184	0.037083	0.0369096	0.0482741	0.032249	0.0278537	0.0364851	0.0501267	0.0347096	0.0416642	0.0261515
Cer(m34:0+O)+HCOO	Cer(m34:0+O)+HCOO	Cer	0.0125816	0.0107664	0.0104487	0.0129219	0.00880505	0.00924963	0.0245241	0.0108334	0.0107732	0.0110825	0.0108574	0.00900297	0.00880505	0.0125816	0.0107664	0.0104487	0.0108574	0.00900297	0.0107732	0.0245241	0.0108334	0.0110825	0.00924963	0.0129219		0.00800646	0.0103477	0.0139992	0.0124292	0.0107653	0.00845836	0.0106421	0.0104356	0.00906873	0.0105768	0.0155992	0.00880062	0.0120031	0.0108928	0.0139831	0.00765274	0.0120538	0.0115539	0.0111505	0.00808572	0.0134544	0.00910169
Cer(m38:2+O)+HCOO	Cer(m38:2+O)+HCOO	Cer	0.00706054	0.00582888	0.00331094	0.00458676	0.00552125	0.00226404	0.00777837	0.0139337	0.00488471	0.0103331	0.00735281	0.00529889	0.00552125	0.00706054	0.00582888	0.00331094	0.00735281	0.00529889	0.00488471	0.00777837	0.0139337	0.0103331	0.00226404	0.00458676		0.00586351	0.00634469	0.00574486	0.011541	0.0144019	0.00591172	0.00650965	0.00909971	0.00753924	0.00490403	0.00486014	0.00453679	0.00723684	0.00730699	0.0065356	0.00630228	0.00622027	0.00649227	0.00632938	0.00664767	0.00612387	0.00815024
Cer(m20:0_18:1+O)+HCOO	Cer(m38:1+O)+HCOO	Cer	0.0383613	0.0491497	0.0131588	0.0320796	0.0297158	0.0126758	0.0357658	0.0603178	0.0363547	0.052946	0.0371147	0.035619	0.0297158	0.0383613	0.0491497	0.0131588	0.0371147	0.035619	0.0363547	0.0357658	0.0603178	0.052946	0.0126758	0.0320796		0.0301902	0.0288451	0.0284146	0.0543005	0.0534074	0.0291107	0.031811	0.0336136	0.030446	0.0314648	0.0345064	0.0256915	0.0335546	0.0340124	0.0309966	0.0281986	0.0326142	0.0298739	0.0313267	0.0295545	0.0297755	0.0294714
Cer(d16:1_24:1)+HCOO	Cer(d40:2)+HCOO	Cer	0.023499	0.0271059	0.00634773	0.00641507	0.0150028	0.00390053	0.0137532	0.0251076	0.0135715	0.0115797	0.0113689	0.0115124	0.0150028	0.023499	0.0271059	0.00634773	0.0113689	0.0115124	0.0135715	0.0137532	0.0251076	0.0115797	0.00390053	0.00641507		0.0600056	0.0511138	0.00667542	0.0235675	0.0227361	0.00885761	0.00845867	0.00752852	0.00949525	0.0158987	0.00811879	0.00380862	0.00584467	0.0104401	0.00966694	0.00945512	0.0138375	0.0524891	0.00996989	0.00947661	0.0097935	0.00711508
Cer(m21:1_19:0+O)+HCOO	Cer(m40:1+O)+HCOO	Cer	0.169414	0.112243	0.0947105	0.186755	0.10182	0.0770119	0.191494	0.187896	0.180884	0.263801	0.201793	0.179511	0.10182	0.169414	0.112243	0.0947105	0.201793	0.179511	0.180884	0.191494	0.187896	0.263801	0.0770119	0.186755		0.138362	0.120193	0.124573	0.182062	0.226634	0.125607	0.157207	0.19245	0.120428	0.129914	0.210017	0.0757223	0.185904	0.139971	0.126841	0.123242	0.146454	0.131022	0.179319	0.129655	0.109037	0.132862
Cer(t18:1_22:0)+HCOO	Cer(t40:1)+HCOO	Cer	0.00357674	0.00238747	0.00144013	0.00216082	0.00169252	0.00106983	0.00190794	0.00255455	0.00235994	0.0030873	0.00302732	0.00273819	0.00169252	0.00357674	0.00238747	0.00144013	0.00302732	0.00273819	0.00235994	0.00190794	0.00255455	0.0030873	0.00106983	0.00216082		0.00202376	0.00307497	0.00168863	0.00214797	0.00331049	0.00201108	0.00208971	0.00205155	0.00227107	0.00227921	0.00348894	0.00146683	0.00212573	0.00207438	0.0019071	0.00180347	0.00225144	0.00157378	0.00271154	0.00208168	0.00237982	0.00203336
Cer(d18:2_24:2)+HCOO	Cer(d42:4)+HCOO	Cer	0.00158169	0.00155624	0.00227913	0.0032827	0.00152763	0.00105134	0.00146047	0.00425896	0.00288248	0.00289311	0.00393836	0.00192967	0.00152763	0.00158169	0.00155624	0.00227913	0.00393836	0.00192967	0.00288248	0.00146047	0.00425896	0.00289311	0.00105134	0.0032827		0.00228516	0.0011697	0.00176754	0.00476772	0.0035526	0.00315132	0.00317839	0.00643397	0.00332399	0.00216741	0.000995473	0.00261044	0.00364149	0.00248231	0.00357044	0.00381814	0.00209206	0.00357119	0.00281577	0.00272316	0.00194183	0.00385476
Cer(t40:0+O)+HCOO	Cer(t40:0+O)+HCOO	Cer	0.00474329	0.00175917	0.00254481	0.0037292	0.00294995	0.00129807	0.00210695	0.00394727	0.00279642	0.00495151	0.00355575	0.00413125	0.00294995	0.00474329	0.00175917	0.00254481	0.00355575	0.00413125	0.00279642	0.00210695	0.00394727	0.00495151	0.00129807	0.0037292		0.00397051	0.00405183	0.00383281	0.00332997	0.00319121	0.00371517	0.00492405	0.00423875	0.00344823	0.00340006	0.00516605	0.00304612	0.00362617	0.00340789	0.00313615	0.00327604	0.00316275	0.00265153	0.00588683	0.00418288	0.0031198	0.00432281
Cer(t17:0_24:0+O)+HCOO	Cer(t41:0+O)+HCOO	Cer	0.000850481	0.000651227	0.00198474	0.00175238	0.000949539	0.000759686	0.00177059	0.0020684	0.00143512	0.00258971	0.00268176	0.00163641	0.000949539	0.000850481	0.000651227	0.00198474	0.00268176	0.00163641	0.00143512	0.00177059	0.0020684	0.00258971	0.000759686	0.00175238		0.00184371	0.00182489	0.00171123	0.00181742	0.00198658	0.00153754	0.00180998	0.00244188	0.00244708	0.0023483	0.00203239	0.0013416	0.00133764	0.00164251	0.00268948	0.00183691	0.00165771	0.00152969	0.00269404	0.0018044	0.00220583	0.00214864
Cer(t18:1_24:0+O)+HCOO	Cer(t42:1+O)+HCOO	Cer	0.0162066	0.0125896	0.00502079	0.00311022	0.00869145	0.00324507	0.0026954	0.0192319	0.00633275	0.00404878	0.00734619	0.00539045	0.00869145	0.0162066	0.0125896	0.00502079	0.00734619	0.00539045	0.00633275	0.0026954	0.0192319	0.00404878	0.00324507	0.00311022		0.00486595	0.000890972	0.00575285	0.00435615	0.00550277	0.00645385	0.00499817	0.00734337	0.0058701	0.00697922	0.00375582	0.00367126	0.00435057	0.00591623	0.00502287	0.00306734	0.00550571	0.00512545	0.00680575	0.000437615	0.00617846	0.00625094
Cer(t42:0+O)+HCOO	Cer(t42:0+O)+HCOO	Cer	0.00480104	0.00266957	0.00659643	0.00685822	0.00308628	0.00249846	0.0049811	0.0059359	0.0068228	0.0093969	0.00916104	0.00687575	0.00308628	0.00480104	0.00266957	0.00659643	0.00916104	0.00687575	0.0068228	0.0049811	0.0059359	0.0093969	0.00249846	0.00685822		0.00635895	0.00791015	0.00776531	0.00706873	0.00777641	0.00679955	0.00981699	0.0104888	0.00597834	0.00740479	0.0103781	0.00627842	0.00806791	0.00734937	0.00701531	0.00601133	0.00592137	0.00734341	0.0116835	0.00850881	0.00673672	0.00698968
Cer(d15:1_15:0)+HCOO	Cer(d30:1)+HCOO	Cer	0.0527057	0.0509193	0.044054	0.0497412	0.0461	0.0472532	0.0501766	0.0512265	0.0507301	0.0585204	0.0492454	0.0483164	0.0461	0.0527057	0.0509193	0.044054	0.0492454	0.0483164	0.0507301	0.0501766	0.0512265	0.0585204	0.0472532	0.0497412		0.0620794	0.0574141	0.0617218	0.0669172	0.060417	0.0601371	0.0630302	0.0609726	0.0618041	0.057243	0.0582797	0.0538488	0.0568034	0.0595128	0.0590638	0.0569432	0.0612219	0.0630589	0.0609178	0.05895	0.0689155	0.0631331
Cer(d15:1_25:2)+HCOO	Cer(d40:3)+HCOO	Cer	0.00190939	0.0016094	0.00196119	0.00139934	0.0016512	0.000293369	0.00468479	0.00282611	0.00281622	0.00103558	0.00127531	0.000801091	0.0016512	0.00190939	0.0016094	0.00196119	0.00127531	0.000801091	0.00281622	0.00468479	0.00282611	0.00103558	0.000293369	0.00139934		0.00138206	0.00102084	0.00201941	0.00257579	0.00365384	0.00178716	0.000755992	0.00180039	0.00157606	0.00131844	0.000522584	0.00139881	0.0015726	0.00154937	0.00188043	0.00182092	0.00148528	0.00209436	0.00171746	0.00160048	0.00137725	0.0016099
Cer(d17:1_24:1)+HCOO	Cer(d41:2)+HCOO	Cer	0.0121319	0.0107377	0.00418938	0.00425614	0.00679987	0.0029792	0.0103705	0.0169989	0.00863106	0.00831038	0.0100818	0.00571087	0.00679987	0.0121319	0.0107377	0.00418938	0.0100818	0.00571087	0.00863106	0.0103705	0.0169989	0.00831038	0.0029792	0.00425614		0.0113199	0.00975254	0.00550818	0.0182816	0.0215241	0.00531845	0.00706016	0.00849318	0.00865613	0.0115554	0.00605856	0.00373588	0.00445833	0.0080259	0.00705159	0.00957162	0.0061563	0.0069034	0.00811518	0.00823586	0.00617316	0.00732918
Cer(d43:0)+HCOO	Cer(d43:0)+HCOO	Cer	0.000665455	0.00173398	0.000562393	0.00166705	0.000518012	0.00142038	0.00313175	0.00133926	0.00133232	0.00259395	0.00222205	0.00202758	0.000518012	0.000665455	0.00173398	0.000562393	0.00222205	0.00202758	0.00133232	0.00313175	0.00133926	0.00259395	0.00142038	0.00166705		0.00124369	0.00105142	0.00126193	0.00098737	0.00141564	0.000794998	0.000461079	0.000870154	0.00105964	0.00116163	0.0023573	0.00108859	0.000394279	0.000702623	0.00149229	0.00119381	0.000990964	0.00215964	0.000856137	0.000984166	0.000999367	0.00119014
Cer(t18:1_24:1)+HCOO	Cer(t42:2)+HCOO	Cer	0.00336132	0.00380785	0.00114869	0.00143788	0.00154493	0.000631901	0.00191259	0.00463552	0.00276799	0.00208594	0.00252303	0.00215285	0.00154493	0.00336132	0.00380785	0.00114869	0.00252303	0.00215285	0.00276799	0.00191259	0.00463552	0.00208594	0.000631901	0.00143788		0.00314761	0.00288708	0.00220708	0.00284431	0.0049783	0.00288305	0.0031275	0.00202551	0.00314224	0.00324994	0.00258917	0.0013036	0.00156948	0.00185037	0.00254622	0.0024793	0.00170964	0.00202682	0.00198296	0.00269663	0.00294643	0.00274942
Cer(m32:1+O)+HCOO	Cer(m32:1+O)+HCOO	Cer	0.00724754	0.00738611	0.00527847	0.00668374	0.00584437	0.0025016	0.00845043	0.00459941	0.00550332	0.00937587	0.00956193	0.0067859	0.00584437	0.00724754	0.00738611	0.00527847	0.00956193	0.0067859	0.00550332	0.00845043	0.00459941	0.00937587	0.0025016	0.00668374		0.00728895	0.00530602	0.00381029	0.0109524	0.0118654	0.00598748	0.00661786	0.00689518	0.0128169	0.0121292	0.0130498	0.00535951	0.0048347	0.00654054	0.00823425	0.00865587	0.00921073	0.00964109	0.00784106	0.00652228	0.0119595	0.00709188
CerG2GNAc1(d41:4)-2H	CerG2GNAc1(d41:4)-2H	CerG2GNAc1	0.0397474	0.0151704	0.052985	0.188482	0.0155277	0.0282382	0.250334	0.0552113	0.0824863	0.0975416	0.0566277	0.0799873	0.0155277	0.0397474	0.0151704	0.052985	0.0566277	0.0799873	0.0824863	0.250334	0.0552113	0.0975416	0.0282382	0.188482		0.116879	0.0756035	0.157058	0.0371551	0.0555009	0.292611	0.051612	0.0545652	0.0567957	0.0601415	0.0326632	0.0429085	0.0686282	0.133952	0.10705	0.124119	0.113676	0.255205	0.0926939	0.0769547	0.0670224	0.0707471
CerG2GNAc1(d45:4)-2H	CerG2GNAc1(d45:4)-2H	CerG2GNAc1	0.0824518	0.109836	0.0538115	0.102008	0.0472947	0.0271692	0.14486	0.0383784	0.113655	0.176305	0.134252	0.13042	0.0472947	0.0824518	0.109836	0.0538115	0.134252	0.13042	0.113655	0.14486	0.0383784	0.176305	0.0271692	0.102008		0.274288	0.0990303	0.0823414	0.079331	0.110744	0.193536	0.071662	0.0681801	0.0814601	0.125353	0.0807676	0.104231	0.230553	0.153925	0.161628	0.137912	0.211857	0.208227	0.111533	0.217783	0.0892898	0.0783963
CerG2GNAc1(m30:1)-H	CerG2GNAc1(m30:1)-H	CerG2GNAc1	1.75497	1.4997	0.981349	0.87065	1.21072	0.977733	1.2762	1.47434	1.2499	0.872994	1.06036	1.02158	1.21072	1.75497	1.4997	0.981349	1.06036	1.02158	1.2499	1.2762	1.47434	0.872994	0.977733	0.87065		0.99516	3.49342	3.95678	0.830924	0.621724	0.644159	1.91903	2.21931	0.652902	3.98137	2.61427	1.26916	1.42873	0.887383	0.633676	0.736791	4.00419	4.01261	5.11741	3.89273	2.38872	2.05744
CerG2GNAc1(m30:0)-H	CerG2GNAc1(m30:0)-H	CerG2GNAc1	3.4276	2.82167	2.36761	2.48348	2.08806	2.63339	3.17294	2.52556	2.12652	2.39881	2.27584	2.2064	2.08806	3.4276	2.82167	2.36761	2.27584	2.2064	2.12652	3.17294	2.52556	2.39881	2.63339	2.48348		1.44542	1.75012	2.06805	2.13207	1.53031	2.56338	2.27412	2.40053	2.47772	2.36423	2.29088	2.71652	2.54416	1.95548	2.20016	2.56322	3.09978	2.41786	2.91971	2.07301	2.42039	1.9963
CerG2GNAc1(d32:1)-H	CerG2GNAc1(d32:1)-H	CerG2GNAc1	0.661278	0.446531	0.5507	0.759	0.675887	0.432374	0.861512	0.776949	0.724897	0.709648	0.7159	0.731536	0.675887	0.661278	0.446531	0.5507	0.7159	0.731536	0.724897	0.861512	0.776949	0.709648	0.432374	0.759		0.631627	0.332054	0.775899	0.279953	0.352126	0.363628	0.241071	0.311752	0.298306	0.292224	0.286667	0.194332	0.303991	0.297991	0.731048	0.530819	0.355705	0.53894	0.499841	0.266523	0.538898	0.279329
CerG2GNAc1(t32:2)-H	CerG2GNAc1(t32:2)-H	CerG2GNAc1	0.358347	0.308245	0.436774	0.444156	0.2501	0.226485	0.608663	0.454233	0.469133	0.54649	0.545497	0.524943	0.2501	0.358347	0.308245	0.436774	0.545497	0.524943	0.469133	0.608663	0.454233	0.54649	0.226485	0.444156		0.597718	0.712736	0.448895	0.619781	0.570987	0.559405	0.574408	0.691455	0.267451	0.749713	0.572464	0.478919	0.340708	0.306048	0.304055	0.621292	0.368346	0.524693	0.862675	0.629731	0.680723	0.306294
CerG2GNAc1(t33:2)-H	CerG2GNAc1(t33:2)-H	CerG2GNAc1	0.735764	0.619806	0.738222	0.836663	0.52164	0.489648	1.03429	0.766157	0.873071	0.749472	0.788997	0.854186	0.52164	0.735764	0.619806	0.738222	0.788997	0.854186	0.873071	1.03429	0.766157	0.749472	0.489648	0.836663		1.14622	0.88156	0.591733	1.25788	1.86986	1.98572	0.615201	1.14762	1.07936	0.699016	0.718634	1.63532	1.95427	1.21654	1.61936	1.1773	2.26566	1.14504	2.81937	1.76059	1.99397	1.54251
CerG2GNAc1(d36:1)-H	CerG2GNAc1(d36:1)-H	CerG2GNAc1	0.109894	0.109456	0.0810513	0.124331	0.0645053	0.0926257	0.135451	0.112244	0.143987	0.160948	0.122467	0.134689	0.0645053	0.109894	0.109456	0.0810513	0.122467	0.134689	0.143987	0.135451	0.112244	0.160948	0.0926257	0.124331		0.182102	0.0628911	0.155772	0.0473376	0.06455	0.0515464	0.0433312	0.0469276	0.0465365	0.0482685	0.0459453	0.0374709	0.0514863	0.0545596	0.119779	0.124341	0.0557985	0.0935045	0.0822519	0.0504462	0.0816359	0.0410491
CerG2GNAc1(d34:4)+HCOO	CerG2GNAc1(d34:4)+HCOO	CerG2GNAc1	0.430497	0.257627	0.422791	0.518636	0.416784	0.315102	0.569065	0.38818	0.471758	0.432281	0.479286	0.487392	0.416784	0.430497	0.257627	0.422791	0.479286	0.487392	0.471758	0.569065	0.38818	0.432281	0.315102	0.518636		0.443709	0.281832	0.584559	0.274614	0.304755	0.283061	0.247467	0.287286	0.259149	0.254823	0.262503	0.207365	0.279	0.284962	0.584627	0.405192	0.33071	0.458528	0.317198	0.269863	0.438112	0.225539
CerG2GNAc1(t35:5)+HCOO	CerG2GNAc1(t35:5)+HCOO	CerG2GNAc1	0.607235	0.577233	0.616892	0.589752	0.52736	0.519774	0.799385	0.553974	0.649714	0.595994	0.626784	0.729581	0.52736	0.607235	0.577233	0.616892	0.626784	0.729581	0.649714	0.799385	0.553974	0.595994	0.519774	0.589752		0.946895	0.394957	0.270615	0.37052	0.301648	0.30019	0.265657	0.909913	0.210609	0.265185	0.348169	0.810905	0.342681	0.462887	0.334277	1.00326	1.18611	1.00195	1.36746	0.7817	0.9061	0.303962
CerG2GNAc1(d38:4)+HCOO	CerG2GNAc1(d38:4)+HCOO	CerG2GNAc1	0.0869686	0.0828296	0.0691178	0.122726	0.0469335	0.0917629	0.140188	0.0856196	0.112798	0.103767	0.0885655	0.100877	0.0469335	0.0869686	0.0828296	0.0691178	0.0885655	0.100877	0.112798	0.140188	0.0856196	0.103767	0.0917629	0.122726		0.116322	0.0510456	0.102111	0.0316174	0.0516546	0.0400815	0.0324569	0.0271405	0.0303816	0.0326593	0.0300313	0.0278264	0.0435854	0.0431822	0.0775822	0.0909107	0.0422818	0.0706546	0.0683321	0.042693	0.0631169	0.0306809
CerG3GNAc1(d42:2)+H	CerG3GNAc1(d42:2)+H	CerG3GNAc1	0.00804474	0.00684652	0.00495678	0.00245681	0.00534894	0.00354459	0.00333494	0.00630281	0.00698535	0.00155964	0.00769002	0.00723612	0.00534894	0.00804474	0.00684652	0.00495678	0.00769002	0.00723612	0.00698535	0.00333494	0.00630281	0.00155964	0.00354459	0.00245681		0.00657631	0.00519965	0.00503582	0.00325252	0.00436958	0.00470205	0.0045163	0.00324082	0.00462397	0.00495026	0.00349502	0.0028502	0.00529542	0.00473064	0.00444355	0.00538959	0.00386749	0.0041586	0.00579419	0.0050098	0.00644628	0.00424406
CerP(m32:0+O)+H	CerP(m32:0+O)+H	CerP	0.131771	0.110666	0.101247	0.0869799	0.0844286	0.111342	0.0859473	0.094153	0.0942394	0.0689082	0.0945409	0.113465	0.0844286	0.131771	0.110666	0.101247	0.0945409	0.113465	0.0942394	0.0859473	0.094153	0.0689082	0.111342	0.0869799		0.0952891	0.0928256	0.0797879	0.0969473	0.0831094	0.0491922	0.0894254	0.0837298	0.0901811	0.0774463	0.0795007	0.0488285	0.0621167	0.0994132	0.0751269	0.100304	0.0999883	0.106775	0.122703	0.107896	0.0903425	0.0877331
CerP(m19:0_17:0)+H	CerP(m36:0)+H	CerP	0.0118784	0.0121727	0.0163035	0.0160568	0.0128884	0.0170472	0.0190867	0.00995893	0.0147297	0.0144826	0.0137463	0.0168327	0.0128884	0.0118784	0.0121727	0.0163035	0.0137463	0.0168327	0.0147297	0.0190867	0.00995893	0.0144826	0.0170472	0.0160568		0.0114991	0.00610193	0.00364574	0.0174886	0.00732865	0.00654222	0.015008	0.0136719	0.010126	0.0181366	0.0150673	0.00748856	0.0208808	0.0142422	0.0117253	0.0224129	0.0177092	0.00243631	0.009671	0.00389882	0.012083	0.00714469
CerP(d48:6)+H	CerP(d48:6)+H	CerP	0.186641	0.112088	0.157272	0.0695538	0.111034	0.0553211	0.111963	0.120122	0.186842	0.113171	0.161902	0.139992	0.111034	0.186641	0.112088	0.157272	0.161902	0.139992	0.186842	0.111963	0.120122	0.113171	0.0553211	0.0695538		0.0900655	0.10903	0.128698	0.136765	0.103544	0.115003	0.174518	0.114368	0.137218	0.071026	0.11345	0.0385791	0.107686	0.141182	0.106903	0.0958771	0.0985008	0.128547	0.141752	0.135871	0.0941303	0.144267
CerP(d15:0_14:0+O)+H-H2O	CerP(d29:0+O)+H-H2O	CerP	0.0072542	0.00693017	0.00363736	0.00228946	0.00295002	0.00499252	0.00289284	0.00323688	0.00525415	0.00111317	0.00666104	0.00607138	0.00295002	0.0072542	0.00693017	0.00363736	0.00666104	0.00607138	0.00525415	0.00289284	0.00323688	0.00111317	0.00499252	0.00228946		0.00452915	0.00419164	0.00350064	0.00447298	0.00488345	0.0023558	0.00367796	0.00472187	0.00300439	0.00312745	0.00289919	0.00268167	0.00233214	0.00247225	0.00311314	0.00294389	0.00478252	0.00379664	0.0029514	0.00190011	0.00377921	0.00308882
CerP(d44:5)+HCOO	CerP(d44:5)+HCOO	CerP	0.274861	0.171796	0.176567	0.923437	0.211343	0.286593	1.86703	0.239914	0.498787	2.13343	1.52855	0.695974	0.211343	0.274861	0.171796	0.176567	1.52855	0.695974	0.498787	1.86703	0.239914	2.13343	0.286593	0.923437		0.24225	0.159586	0.362708	0.463658	0.609697	0.203252	0.34892	0.568339	0.502126	0.340467	0.443208	0.184179	0.260757	0.326362	0.26288	0.43889	1.25414	0.592859	0.28673	0.296348	0.333597	0.209061
ChE(18:1)+NH4	ChE(18:1)+NH4	ChE	289.586	244.576	252.163	245.598	248.661	245.268	311.417	226.071	324.715	337.827	283.947	298.46	248.661	289.586	244.576	252.163	283.947	298.46	324.715	311.417	226.071	337.827	245.268	245.598		277.313	234.735	251.413	272.302	329.819	288.643	294.247	308.275	271.394	304.79	234.283	289.625	254.37	223.948	250.743	295.22	354.226	318.375	371.577	333.907	311.865	237.942
ChE(18:2)+NH4	ChE(18:2)+NH4	ChE	2539.74	2120.67	2056.17	1966.54	2134.29	2133.14	2428.29	1972.2	2557.64	2109.79	2059.07	2305.29	2134.29	2539.74	2120.67	2056.17	2059.07	2305.29	2557.64	2428.29	1972.2	2109.79	2133.14	1966.54		2190.57	1824.06	2050.95	2387.34	2596.34	2537.38	2319.52	2526.17	2175.86	2209.97	1863.22	2712	1962.26	984.431	2303.73	2388.34	2561.42	1848.17	2657.22	2607.27	2389.38	2000.98
ChE(20:3)+NH4	ChE(20:3)+NH4	ChE	71.6817	67.8967	64.7468	57.8124	56.4267	55.6737	66.4678	60.8384	78.4403	80.3539	110.855	141.299	56.4267	71.6817	67.8967	64.7468	110.855	141.299	78.4403	66.4678	60.8384	80.3539	55.6737	57.8124		70.5928	40.1059	87.6388	85.6551	116.519	56.1212	84.5349	69.1718	81.4983	83.6306	69.7063	85.9944	59.5037	63.5073	85.246	59.6578	87.3345	95.6394	77.2368	79.2621	55.3298	62.122
ChE(20:4)+NH4	ChE(20:4)+NH4	ChE	692.842	611.686	590.435	641.827	610.415	796.042	786.352	719.18	688.363	617.591	646.404	631.016	610.415	692.842	611.686	590.435	646.404	631.016	688.363	786.352	719.18	617.591	796.042	641.827		598.662	533.712	593.28	633.644	643.351	856.483	793.655	734.064	705.581	785.921	574.903	888.426	643.706	462.635	685.672	805.218	755.24	833.198	908.04	691.744	666.113	586.182
CL(80:9)+H	CL(80:9)+H	CL	0.187505	0.178103	0.162415	0.210725	0.0129705	0.18721	0.229229	0.0281169	0.183733	0.182757	0.194419	0.191211	0.0129705	0.187505	0.178103	0.162415	0.194419	0.191211	0.183733	0.229229	0.0281169	0.182757	0.18721	0.210725		0.197337	0.158255	0.11763	0.249228	0.161952	0.195284	0.208915	0.131556	0.136435	0.198605	0.221023	0.135661	0.200651	0.238233	0.195383	0.171594	0.22684	0.163605	0.27054	0.212137	0.206932	0.173267
CL(80:7)+H	CL(80:7)+H	CL	7.37099	7.03149	5.90741	7.04192	5.8443	3.99286	7.74104	9.93296	7.11143	6.59848	6.51928	6.15782	5.8443	7.37099	7.03149	5.90741	6.51928	6.15782	7.11143	7.74104	9.93296	6.59848	3.99286	7.04192		6.80954	6.6454	6.42083	6.85725	6.14876	6.77035	6.25004	6.74674	7.2771	8.15048	8.21971	4.70559	6.65289	7.14018	6.81395	5.90974	6.4899	6.22381	8.77387	7.32069	7.04537	6.9889
CL(82:8)+H	CL(82:8)+H	CL	1.95869	2.6174	1.92494	1.99833	1.50731	1.15652	2.15422	2.28699	1.99779	2.1762	1.85875	2.0348	1.50731	1.95869	2.6174	1.92494	1.85875	2.0348	1.99779	2.15422	2.28699	2.1762	1.15652	1.99833		1.76541	2.06574	1.3725	2.47683	1.60718	1.93798	1.84436	1.69014	1.96651	2.26516	2.18517	1.01658	1.82233	2.10673	1.54604	1.78177	1.95212	1.64535	2.19932	1.78742	1.56455	1.89837
CL(84:7)+H	CL(84:7)+H	CL	2.0038	2.32182	1.49463	1.83604	1.32937	1.0877	1.92979	2.14525	2.07698	1.59008	1.70065	1.64059	1.32937	2.0038	2.32182	1.49463	1.70065	1.64059	2.07698	1.92979	2.14525	1.59008	1.0877	1.83604		2.10374	1.75497	1.75173	2.14735	1.45037	1.58005	1.80528	1.78455	2.66329	1.64346	2.13918	1.65177	1.95347	3.57727	1.61816	1.75089	2.18827	1.67236	1.63377	2.03123	1.92516	1.92833
CL(86:14)+H	CL(86:14)+H	CL	1.16101	0.892833	0.674373	0.99969	0.978409	0.757045	0.902903	1.35332	0.669318	0.915325	0.613284	0.657901	0.978409	1.16101	0.892833	0.674373	0.613284	0.657901	0.669318	0.902903	1.35332	0.915325	0.757045	0.99969		0.957324	0.838826	0.765592	1.09189	0.831627	0.887462	0.620539	0.721288	0.990237	1.14427	1.06152	0.967013	0.915038	0.985423	0.819545	0.735335	0.916653	0.834564	1.09394	0.894448	0.855041	0.937251
CL(78:6)+H	CL(78:6)+H	CL	0.92948	0.963954	0.758717	1.0078	1.57668	0.708622	0.775115	1.21392	0.748421	0.758517	0.900039	0.903707	1.57668	0.92948	0.963954	0.758717	0.900039	0.903707	0.748421	0.775115	1.21392	0.758517	0.708622	1.0078		0.957745	1.21258	0.800511	1.22818	0.382997	0.970368	1.60352	0.911252	1.72295	1.71385	1.31823	2.20217	1.95991	1.24969	0.801824	0.666054	0.497132	0.809955	0.68042	0.944114	1.03917	1.37902
CL(17:1_18:0_18:0_22:5)-2H	CL(75:6)-2H	CL	0.911806	0.811691	0.479758	0.804449	0.914555	0.57244	1.05274	1.01022	0.971269	0.932897	0.941499	0.903728	0.914555	0.911806	0.811691	0.479758	0.941499	0.903728	0.971269	1.05274	1.01022	0.932897	0.57244	0.804449		2.71097	3.06279	2.02457	1.71109	1.94368	2.31947	1.0151	0.97058	1.11508	1.20982	1.18292	1.07578	1.23227	1.93806	1.87411	1.36361	1.54549	1.63453	1.591	1.75063	1.89357	1.19464
CL(73:1)-2H	CL(73:1)-2H	CL	0.143	0.141391	0.133949	0.0926467	0.105245	0.105762	0.152431	0.0813834	0.112501	0.147602	0.14262	0.025806	0.105245	0.143	0.141391	0.133949	0.14262	0.025806	0.112501	0.152431	0.0813834	0.147602	0.105762	0.0926467		0.114994	0.111372	0.127041	0.085594	0.086786	0.146515	0.11174	0.0939661	0.104182	0.0945257	0.110891	0.115488	0.138785	0.111902	0.101596	0.120783	0.112112	0.129704	0.181656	0.0812285	0.122285	0.10121
CL(74:4)-2H	CL(74:4)-2H	CL	0.598916	0.152021	0.878121	0.993097	0.255586	0.933976	1.42726	0.226085	0.656948	1.22657	0.898514	0.797406	0.255586	0.598916	0.152021	0.878121	0.898514	0.797406	0.656948	1.42726	0.226085	1.22657	0.933976	0.993097		0.332142	0.493409	0.5912	0.657988	0.682174	0.552587	0.911935	0.537214	0.375984	0.552089	0.649224	0.409122	0.499439	0.792105	0.506311	0.476496	1.07013	0.558537	0.855382	0.435674	0.870546	0.173794
CL(79:4)-H	CL(79:4)-H	CL	0.0442465	0.0127006	0.0192115	0.060843	0.0175098	0.0267924	0.0906989	0.0318634	0.0338051	0.0555507	0.0529456	0.0263454	0.0175098	0.0442465	0.0127006	0.0192115	0.0529456	0.0263454	0.0338051	0.0906989	0.0318634	0.0555507	0.0267924	0.060843		0.0233713	0.00857391	0.0209243	0.0337941	0.0559355	0.0183189	0.0161566	0.0317227	0.0208682	0.0391186	0.058597	0.0141913	0.0213759	0.0214045	0.0255851	0.0288616	0.0589712	0.0311378	0.0285456	0.0183514	0.0295357	0.0119538
Co(Q10)+NH4	Co(Q10)+NH4	Co	2.15378	2.60497	2.06962	2.68025	2.19298	2.04517	3.29474	2.7642	2.14263	2.10152	2.37077	2.14611	2.19298	2.15378	2.60497	2.06962	2.37077	2.14611	2.14263	3.29474	2.7642	2.10152	2.04517	2.68025		2.54495	2.59987	2.1429	3.18673	4.87427	2.72392	2.80705	2.49838	2.46327	3.12072	2.89099	2.48406	2.38048	4.26487	2.26472	2.34026	2.44088	2.69349	3.27423	3.62626	2.46806	2.61707
DG(16:0_18:2)+NH4	DG(34:2)+NH4	DG	15.2503	15.8108	22.3296	40.5135	22.8878	26.096	140.835	24.794	20.962	21.2295	28.0306	21.7831	22.8878	15.2503	15.8108	22.3296	28.0306	21.7831	20.962	140.835	24.794	21.2295	26.096	40.5135		14.8862	5.11433	13.9454	25.9325	26.4107	30.2315	18.511	29.8872	10.5005	36.8426	22.5221	20.1953	14.9747	13.8193	12.5567	34.8178	30.4312	35.2894	15.2621	21.4483	36.8489	14.6334
DG(18:1_18:2)+NH4	DG(36:3)+NH4	DG	125.808	155.01	133.926	205.133	190.506	144.968	500.976	198.749	152.061	145.567	148.598	134.816	190.506	125.808	155.01	133.926	148.598	134.816	152.061	500.976	198.749	145.567	144.968	205.133		137.542	55.4157	83.4668	195.615	221.544	143.004	151.914	191.143	95.4651	227.154	149.908	172.822	169.738	134.091	80.0676	167.024	219.769	220.576	138.155	158.116	166.81	140.349
DG(18:1_18:3)+NH4	DG(36:4)+NH4	DG	36.2712	15.6654	40.3572	48.5025	19.1664	45.1054	49.5101	50.5633	31.202	8.68448	34.0304	33.5573	19.1664	36.2712	15.6654	40.3572	34.0304	33.5573	31.202	49.5101	50.5633	8.68448	45.1054	48.5025		42.4206	21.7652	22.6255	52.1381	47.5137	51.0864	45.6033	45.247	14.9652	55.9325	32.5828	47.1237	52.8161	44.3737	30.4649	34.7859	37.3889	57.6912	60.3299	47.6502	28.146	49.1701
DG(30:2e)+H	DG(30:2e)+H	DG	3.72882	1.65546	4.16851	6.70004	2.30357	6.8258	68.7077	2.89711	4.37616	5.21303	28.5469	13.5009	2.30357	3.72882	1.65546	4.16851	28.5469	13.5009	4.37616	68.7077	2.89711	5.21303	6.8258	6.70004		3.08024	0.383492	2.9847	4.75353	5.92137	4.31548	6.00945	6.25948	4.51083	7.08797	4.61378	3.86971	2.25966	3.14487	1.72184	5.81259	5.98808	7.43405	1.58652	7.35018	28.9514	2.17013
DG(30:2e)+H	DG(30:2e)+H	DG	19.0951	27.0387	23.1516	25.8875	29.896	22.2847	86.5745	34.9876	22.3756	27.8743	59.2775	40.5653	29.896	19.0951	27.0387	23.1516	59.2775	40.5653	22.3756	86.5745	34.9876	27.8743	22.2847	25.8875		26.8044	26.018	28.0092	27.1919	24.1272	27.1893	30.9283	26.837	27.5726	28.6394	29.7381	26.4306	27.3721	28.6025	27.0399	26.6128	28.2735	26.497	28.7939	21.4399	124.209	31.9818
DG(30:3e)+NH4	DG(30:3e)+NH4	DG	2.57959	1.52343	1.34313	2.95176	2.07318	1.28219	2.36594	2.69531	1.78967	0.870026	2.13292	1.58397	2.07318	2.57959	1.52343	1.34313	2.13292	1.58397	1.78967	2.36594	2.69531	0.870026	1.28219	2.95176		2.49796	2.43673	2.61597	2.12222	2.00452	1.42748	1.03186	1.76749	1.32771	2.02087	1.46106	1.25254	1.55928	1.71238	2.075	1.70099	2.2433	2.3781	3.26098	2.73082	2.49112	2.19302
DG(32:2e)+H	DG(32:2e)+H	DG	22.5111	14.0783	21.9941	28.4642	25.546	24.8452	91.6522	38.4322	22.8744	28.1959	71.3524	32.7545	25.546	22.5111	14.0783	21.9941	71.3524	32.7545	22.8744	91.6522	38.4322	28.1959	24.8452	28.4642		18.3119	9.95424	29.1481	24.1163	19.5584	39.7231	27.7865	31.9354	21.0679	25.0741	16.3862	22.5795	17.1027	22.4846	22.0458	20.0092	23.9153	23.1959	20.8412	25.2215	42.7685	19.6509
DG(32:2e)+H	DG(32:2e)+H	DG	39.2737	70.3683	46.9278	68.4714	76.8284	51.3123	256.562	67.0073	42.7677	82.9773	129.463	71.8036	76.8284	39.2737	70.3683	46.9278	129.463	71.8036	42.7677	256.562	67.0073	82.9773	51.3123	68.4714		73.8367	46.6879	70.9414	59.2746	57.1038	62.7306	64.4117	57.9866	74.0064	74.4875	65.0948	75.9113	67.0548	71.3079	70.4577	60.2061	59.5203	71.2509	73.7591	67.9276	72.42	79.032
DG(32:3e)+H	DG(32:3e)+H	DG	45.9713	64.3025	35.5796	55.4024	58.0196	41.4289	305.104	80.6633	40.3019	56.2696	180.736	70.5664	58.0196	45.9713	64.3025	35.5796	180.736	70.5664	40.3019	305.104	80.6633	56.2696	41.4289	55.4024		57.569	22.0142	47.3544	67.6851	69.9951	64.229	57.2555	66.7834	58.8973	65.3352	51.7818	59.0972	46.3098	80.2832	32.7676	52.6702	55.253	65.3502	24.6183	78.3493	165.757	67.3983
DG(34:2)+NH4	DG(34:2)+NH4	DG	23.6708	31.0387	26.4624	37.5488	39.6861	28.4429	34.7916	41.6122	29.7249	31.777	28.0666	25.4683	39.6861	23.6708	31.0387	26.4624	28.0666	25.4683	29.7249	34.7916	41.6122	31.777	28.4429	37.5488		32.3753	31.6028	36.5168	31.7268	27.7495	37.8595	40.8158	40.6419	38.7038	35.8189	38.0041	36.0533	41.0143	28.9796	38.0809	38.6746	38.8221	36.7952	33.2896	51.733	37.7421	38.3559
DG(34:3e)+H	DG(34:3e)+H	DG	172.055	210.915	198.495	324.608	271.457	210.687	1088.62	302.992	194.641	269.609	422.095	245.973	271.457	172.055	210.915	198.495	422.095	245.973	194.641	1088.62	302.992	269.609	210.687	324.608		243.914	216.181	242.169	275.736	368.872	292.183	294.939	267.83	266.389	335.057	289.101	268.596	256.476	263.771	250.831	293.965	315.493	320.098	306.356	339.16	348.272	291.739
DG(34:4e)+H	DG(34:4e)+H	DG	73.4176	67.228	72.3887	119.793	96.045	83.8425	392.075	115.881	77.8677	82.2306	107.719	88.4843	96.045	73.4176	67.228	72.3887	107.719	88.4843	77.8677	392.075	115.881	82.2306	83.8425	119.793		95.1843	87.1559	96.9795	139.331	101.138	108.968	102.92	118.067	104.191	109.929	94.9488	114.466	122.664	110.124	99.5926	105.146	109.294	176.967	137.85	127.845	100.758	117.65
DG(34:4e)+H	DG(34:4e)+H	DG	104.455	122.309	147.471	162.597	145.032	115.951	631.717	198.049	105.761	146.031	263.72	126.207	145.032	104.455	122.309	147.471	263.72	126.207	105.761	631.717	198.049	146.031	115.951	162.597		135.898	154.541	138.93	111.375	133.971	148.17	153.271	180.288	161.744	162.367	170.202	146.534	140.617	96.4893	150.956	151.164	184.771	195.635	213.107	147.332	157.725	160.78
DG(34:4e)+H	DG(34:4e)+H	DG	9.67511	7.25108	10.6016	12.7912	9.22691	12.9458	48.8046	13.7947	8.7112	9.7505	13.3769	9.51127	9.22691	9.67511	7.25108	10.6016	13.3769	9.51127	8.7112	48.8046	13.7947	9.7505	12.9458	12.7912		8.68968	5.05266	11.324	13.7313	10.9668	12.9589	11.6042	10.3385	9.80328	8.44086	9.58052	8.17458	8.36356	8.66276	6.75095	8.57315	9.54169	13.7526	14.024	14.5794	8.91627	6.91544
DG(34:5e)+H	DG(34:5e)+H	DG	7.9836	7.36707	8.6007	6.41701	10.8502	4.05614	21.4683	5.82703	12.4048	8.93514	11.329	20.9395	10.8502	7.9836	7.36707	8.6007	11.329	20.9395	12.4048	21.4683	5.82703	8.93514	4.05614	6.41701		5.40918	5.99127	7.81254	32.5458	28.0617	4.96528	8.06329	21.3872	15.2426	6.65313	15.3084	20.2411	14.9061	4.18044	7.51176	6.70756	10.1156	13.9689	10.3252	10.1182	6.74531	25.3235
DG(18:1_18:2)+H	DG(36:3)+H	DG	3.97873	5.28665	3.15204	5.06176	5.04347	4.0238	26.0023	7.42916	3.67095	7.70869	7.82329	3.7736	5.04347	3.97873	5.28665	3.15204	7.82329	3.7736	3.67095	26.0023	7.42916	7.70869	4.0238	5.06176		2.80965	1.58789	2.79936	3.38192	4.14727	3.51226	3.83128	3.56667	3.66686	6.41609	5.07199	2.50771	2.53317	2.44331	3.19154	6.20425	5.56989	4.70583	2.17186	3.77829	8.31529	1.90417
DG(36:3e)+H	DG(36:3e)+H	DG	7.22544	4.44626	7.1402	9.21515	3.70594	7.17404	8.99588	3.62392	8.79933	5.98542	9.45505	7.43684	3.70594	7.22544	4.44626	7.1402	9.45505	7.43684	8.79933	8.99588	3.62392	5.98542	7.17404	9.21515		4.34718	9.63398	7.02781	8.50737	7.79262	4.19541	6.61528	5.62023	5.9029	9.36296	8.77546	3.04205	4.67539	9.86597	8.92147	5.97536	8.94779	6.84782	12.3951	7.44143	8.88248	3.90015
DG(36:4e)+H	DG(36:4e)+H	DG	2.61812	0.758539	2.56279	3.723	0.86627	2.71309	4.66459	0.891753	3.09119	3.434	3.36752	3.27568	0.86627	2.61812	0.758539	2.56279	3.36752	3.27568	3.09119	4.66459	0.891753	3.434	2.71309	3.723		1.63268	1.22536	3.10531	3.53814	4.20604	2.98264	3.15212	2.74627	2.83373	3.79469	3.67806	2.70328	2.7465	3.06112	1.36134	2.85154	4.19495	5.31106	3.00203	4.30247	3.32943	1.36199
DG(36:4e)+H	DG(36:4e)+H	DG	10.7093	15.9519	39.5135	15.8913	18.2936	14.7374	66.5642	16.4386	13.0379	12.8339	11.4134	10.8603	18.2936	10.7093	15.9519	39.5135	11.4134	10.8603	13.0379	66.5642	16.4386	12.8339	14.7374	15.8913		14.8933	19.8101	15.0511	14.9876	14.9782	16.8825	16.3645	16.1163	16.3245	16.597	17.1128	13.6958	17.0806	16.8467	15.418	14.8225	15.4912	15.9296	23.4394	17.1405	19.471	17.2177
DG(36:5e)+H	DG(36:5e)+H	DG	13.5829	15.346	35.5764	19.8694	17.5336	15.7032	42.8252	18.4556	13.2684	16.8132	16.5691	13.5076	17.5336	13.5829	15.346	35.5764	16.5691	13.5076	13.2684	42.8252	18.4556	16.8132	15.7032	19.8694		15.9242	15.6294	19.0239	22.1575	25.9132	21.6978	23.8017	22.2999	16.497	20.7007	22.1332	17.7999	20.257	18.2489	14.887	17.9446	21.955	22.3197	28.7918	21.5751	18.6984	14.5265
DG(36:6e)+H	DG(36:6e)+H	DG	18.613	9.22545	40.0812	27.5356	18.5566	27.108	38.0696	21.7868	17.0511	10.1763	19.9709	45.7584	18.5566	18.613	9.22545	40.0812	19.9709	45.7584	17.0511	38.0696	21.7868	10.1763	27.108	27.5356		20.7291	14.3898	23.3493	29.0451	11.3613	32.4686	17.3393	27.2926	17.1795	27.9569	22.268	22.0324	20.4191	14.4976	22.4257	30.327	18.9421	21.4297	45.133	34.9961	12.3939	30.111
DG(36:6e)+H	DG(36:6e)+H	DG	67.131	75.3482	80.6079	93.5494	83.0033	68.6746	193.777	87.1824	62.9776	74.2512	86.885	79.4277	83.0033	67.131	75.3482	80.6079	86.885	79.4277	62.9776	193.777	87.1824	74.2512	68.6746	93.5494		76.3083	55.2095	76.1263	66.7414	58.0368	83.2812	86.4294	89.3581	68.6989	69.024	71.1306	65.9136	94.6573	90.21	66.8875	89.6854	70.2945	100.327	112.252	60.8349	81.4262	76.4078
DG(28:3e)+NH4	DG(28:3e)+NH4	DG	0.603516	0.630324	0.451075	0.561491	0.646506	0.595125	0.359249	1.20598	0.414724	0.243916	0.239476	0.36791	0.646506	0.603516	0.630324	0.451075	0.239476	0.36791	0.414724	0.359249	1.20598	0.243916	0.595125	0.561491		0.686374	0.790527	0.553724	0.561173	0.772608	0.372078	0.259936	0.362693	0.344984	0.460002	0.485833	0.240517	0.529276	0.93229	0.547015	0.432761	1.04103	0.730992	0.948507	0.683982	0.902961	0.747031
DG(19:0_10:3)+H	DG(29:3)+H	DG	0.621121	0.295378	0.776761	1.30404	0.881361	0.907925	1.97823	1.3006	0.661772	1.19006	0.791932	0.642241	0.881361	0.621121	0.295378	0.776761	0.791932	0.642241	0.661772	1.97823	1.3006	1.19006	0.907925	1.30404		1.41126	1.23523	1.79162	0.380449	0.868691	1.17808	0.579992	0.725051	0.65204	0.385301	0.633937	0.46841	1.3076	0.723579	3.47104	1.41104	0.895458	2.0123	1.50297	1.61207	1.91172	0.7692
DG(20:1e_10:3)+NH4	DG(30:4e)+NH4	DG	0.418503	0.452765	0.444058	0.881194	0.468184	0.366072	0.584141	0.739612	0.400492	0.37441	0.447064	0.497133	0.468184	0.418503	0.452765	0.444058	0.447064	0.497133	0.400492	0.584141	0.739612	0.37441	0.366072	0.881194		0.887996	0.631751	1.19948	0.4971	0.948426	0.624631	0.38124	0.618811	0.376872	0.294844	0.13465	0.307187	0.482687	0.694504	0.843977	0.580247	0.307066	0.939616	0.765643	0.952335	0.963002	0.75463
DG(38:7e)+H	DG(38:7e)+H	DG	3.30378	2.33876	2.52323	4.19756	1.02161	2.94339	3.70874	2.15558	4.22829	2.86712	3.78715	2.88728	1.02161	3.30378	2.33876	2.52323	3.78715	2.88728	4.22829	3.70874	2.15558	2.86712	2.94339	4.19756		2.4772	2.56604	2.26157	3.29264	2.54966	2.1164	2.78676	2.82478	2.55709	2.14669	2.724	1.73121	2.62202	3.83509	2.857	2.88947	2.39896	2.82501	3.51767	3.19101	2.93678	2.20894
DG(38:6e)+H	DG(38:6e)+H	DG	59.0455	75.7078	64.5998	86.2322	68.8485	67.0067	85.6831	97.386	66.7221	75.8592	60.287	64.3247	68.8485	59.0455	75.7078	64.5998	60.287	64.3247	66.7221	85.6831	97.386	75.8592	67.0067	86.2322		71.0813	70.9235	74.6595	67.4099	71.6179	81.3512	66.9136	78.0412	70.1778	72.0206	58.3668	47.9998	61.7027	80.0617	73.4917	80.1733	68.41	87.698	99.7774	87.792	72.5717	58.5253
DG(38:5e)+H	DG(38:5e)+H	DG	11.5312	14.7269	10.9606	16.6102	6.11188	11.4131	16.3445	8.9338	12.5111	13.4276	11.9089	9.97599	6.11188	11.5312	14.7269	10.9606	11.9089	9.97599	12.5111	16.3445	8.9338	13.4276	11.4131	16.6102		10.0974	4.05445	9.67605	11.2827	12.0326	6.99645	9.88943	10.8521	11.4271	13.0856	8.46457	8.94282	9.27542	10.018	10.8681	13.4128	7.96936	12.4561	16.8397	11.248	8.58543	5.74199
DG(18:1_20:4)+NH4	DG(38:5)+NH4	DG	3.61292	4.62662	2.78247	6.40674	5.00343	5.53576	27.3899	6.89191	5.56408	5.44347	12.6978	6.94973	5.00343	3.61292	4.62662	2.78247	12.6978	6.94973	5.56408	27.3899	6.89191	5.44347	5.53576	6.40674		4.66676	2.10417	2.97812	4.12254	3.79075	1.99819	3.57759	8.6787	4.3702	9.32165	3.83165	1.94756	3.12473	5.56937	2.74979	5.74096	8.05295	5.38549	1.73787	5.28071	6.88768	4.36062
DG(18:0_18:2)+NH4	DG(36:2)+NH4	DG	10.6536	13.3968	15.9095	37.636	15.4533	14.8798	91.8046	16.3865	11.8391	22.5594	17.4231	14.9567	15.4533	10.6536	13.3968	15.9095	17.4231	14.9567	11.8391	91.8046	16.3865	22.5594	14.8798	37.636		10.183	6.52146	4.63865	27.4052	41.3155	11.0461	21.0435	25.7181	14.1902	28.5877	21.1321	19.2065	12.2804	15.7908	5.84649	25.8869	31.583	27.3163	8.9737	14.2183	26.693	14.7019
DG(36:4e)+H	DG(36:4e)+H	DG	39.3841	52.9747	41.9894	58.0357	51.3324	42.7262	57.3985	52.5531	53.3208	42.2914	44.3608	41.4653	51.3324	39.3841	52.9747	41.9894	44.3608	41.4653	53.3208	57.3985	52.5531	42.2914	42.7262	58.0357		43.3324	51.3269	50.2832	51.2727	45.5571	36.7119	55.6445	41.3737	32.209	56.5463	47.5833	45.6429	46.4942	54.0277	55.6959	45.5626	35.0774	57.7614	65.431	50.5228	55.805	40.946
DG(36:5e)+H	DG(36:5e)+H	DG	3.94816	1.70741	4.98672	4.52251	1.91384	4.42372	5.64339	2.57207	4.87964	3.50011	4.39269	4.03126	1.91384	3.94816	1.70741	4.98672	4.39269	4.03126	4.87964	5.64339	2.57207	3.50011	4.42372	4.52251		3.89013	4.45172	3.38419	4.46945	3.43436	3.83765	3.23737	1.50786	2.4755	3.15224	3.5212	3.31442	3.97227	4.26784	4.58296	7.07499	1.19705	4.98521	6.14112	4.31144	4.01975	3.19864
DG(36:6e)+H	DG(36:6e)+H	DG	6.48315	6.21761	15.5605	7.11816	7.56972	8.40757	16.9396	7.27126	5.68878	6.89402	5.61018	7.71213	7.56972	6.48315	6.21761	15.5605	5.61018	7.71213	5.68878	16.9396	7.27126	6.89402	8.40757	7.11816		6.81875	6.1076	6.79442	5.58908	4.91426	7.39741	6.81666	5.42817	5.35564	6.67857	5.58981	8.24382	5.58474	4.57389	9.32672	3.49635	6.27117	6.98068	10.7046	7.73343	6.22447	7.24333
DG(20:4e)+NH4	DG(20:4e)+NH4	DG	0.411934	0.588687	0.724849	0.273404	0.746481	0.496083	0.131196	0.911023	0.461238	0.120801	0.154327	0.10684	0.746481	0.411934	0.588687	0.724849	0.154327	0.10684	0.461238	0.131196	0.911023	0.120801	0.496083	0.273404		0.567038	1.04073	1.37527	0.515224	0.958428	0.839043	0.103298	0.738035	0.351147	0.304235	0.443813	1.17161	1.1562	1.24377	0.954577	0.897319	0.676772	1.0254	1.63412	1.50132	0.175334	1.14089
DG(21:5e)+NH4	DG(21:5e)+NH4	DG	2.40943	3.66159	2.70064	3.14723	3.96867	1.99247	3.00548	3.39017	3.63258	3.37142	3.72396	2.69621	3.96867	2.40943	3.66159	2.70064	3.72396	2.69621	3.63258	3.00548	3.39017	3.37142	1.99247	3.14723		7.22302	9.19676	5.34281	4.7868	15.1641	4.58024	4.87011	5.50431	7.83275	5.05782	6.40969	5.37194	7.88679	4.81646	10.3318	5.6457	4.74653	7.12374	6.9257	8.15894	4.52799	5.63576
DGDG(30:6)+NH4	DGDG(30:6)+NH4	DGDG	1.7195	6.43724	1.39129	1.77369	1.30738	1.33867	3.95319	1.71319	1.63945	2.00854	2.61701	2.13433	1.30738	1.7195	6.43724	1.39129	2.61701	2.13433	1.63945	3.95319	1.71319	2.00854	1.33867	1.77369		1.77431	1.29952	1.16832	2.56855	1.35486	1.71465	1.422	2.08859	2.1197	3.33546	3.22171	0.844288	1.53837	1.56219	0.948529	1.52495	2.6183	1.66317	0.858382	1.86933	2.09105	2.38576
DGDG(32:7)+NH4	DGDG(32:7)+NH4	DGDG	2.64708	1.86337	2.25772	2.78274	3.48663	1.98452	3.00853	4.96228	2.46193	2.23304	2.138	2.03619	3.48663	2.64708	1.86337	2.25772	2.138	2.03619	2.46193	3.00853	4.96228	2.23304	1.98452	2.78274		1.71816	2.11563	1.92462	2.40795	0.902391	2.33036	5.08888	3.42545	1.97031	2.2124	2.9974	3.37497	4.14796	1.76763	1.93542	1.46319	3.34129	2.11486	4.62952	2.25968	3.49118	2.79295
DGDG(43:10e)+H	DGDG(43:10e)+H	DGDG	2.69095	2.85671	2.67502	3.59144	2.081	2.86999	3.30608	3.83367	2.86794	2.44364	2.66197	2.49606	2.081	2.69095	2.85671	2.67502	2.66197	2.49606	2.86794	3.30608	3.83367	2.44364	2.86999	3.59144		3.20036	3.2759	2.3566	2.14822	2.70432	2.45612	1.77582	2.35565	0.870558	2.76179	0.740924	0.475452	1.2414	1.71671	3.39298	2.78067	1.97798	2.69676	4.238	3.53946	3.28588	2.43596
DGDG(47:12e)+H	DGDG(47:12e)+H	DGDG	0.0752963	0.0593053	0.0812435	0.108275	0.0388504	0.0829231	0.0541831	0.0660087	0.0742886	0.0183874	0.0759673	0.0619182	0.0388504	0.0752963	0.0593053	0.0812435	0.0759673	0.0619182	0.0742886	0.0541831	0.0660087	0.0183874	0.0829231	0.108275		0.0447796	0.0575128	0.0406599	0.0265762	0.0452886	0.0311669	0.0342859	0.0313988	0.0208876	0.0173591	0.00826784	0.00102006	0.0285629	0.045579	0.0598703	0.0562105	0.0336888	0.0467215	0.0628378	0.0520204	0.0522976	0.0434382
DGDG(47:10e)+H	DGDG(47:10e)+H	DGDG	0.30993	0.195854	0.263924	0.345879	0.0198326	0.254655	0.340645	0.0380166	0.272761	0.0440275	0.25666	0.247254	0.0198326	0.30993	0.195854	0.263924	0.25666	0.247254	0.272761	0.340645	0.0380166	0.0440275	0.254655	0.345879		0.257302	0.261984	0.227694	0.123872	0.269316	0.066795	0.265106	0.121165	0.0781466	0.1891	0.0379181	0.0167351	0.0525169	0.228412	0.204953	0.273328	0.142841	0.263194	0.39772	0.22398	0.314054	0.117009
DGDG(45:1e)+NH4	DGDG(45:1e)+NH4	DGDG	0.629526	0.778746	0.628233	1.09511	0.938685	0.841862	0.81328	0.833459	0.711106	0.680413	0.57872	0.619619	0.938685	0.629526	0.778746	0.628233	0.57872	0.619619	0.711106	0.81328	0.833459	0.680413	0.841862	1.09511		0.669791	0.7056	1.26388	1.17331	0.536886	1.7902	0.949071	0.837607	1.48241	0.848202	1.71437	0.990909	1.96718	0.563965	0.589808	1.06743	0.835715	1.05502	1.70092	0.489503	0.570692	1.30755
GD2(m45:0)-2H	GD2(m45:0)-2H	GD2	0.984776	2.52281	0.584048	0.878514	0.671513	0.688838	2.54702	0.854841	1.01682	1.45733	1.5456	1.47178	0.671513	0.984776	2.52281	0.584048	1.5456	1.47178	1.01682	2.54702	0.854841	1.45733	0.688838	0.878514		1.24612	0.662872	0.621327	0.9027	0.890135	0.95981	0.459609	0.969326	0.896691	1.28285	1.24722	0.343492	0.56171	1.15136	0.508413	0.945643	1.76683	0.910271	0.418832	1.18306	0.954867	0.825073
GM2(d34:5)-2H	GM2(d34:5)-2H	GM2	0.29279	0.238836	0.187978	0.220687	0.243996	0.26793	0.140708	0.113695	0.213624	0.182059	0.208867	0.169057	0.243996	0.29279	0.238836	0.187978	0.208867	0.169057	0.213624	0.140708	0.113695	0.182059	0.26793	0.220687		0.14679	0.203325	0.147626	0.141868	0.238027	0.144436	0.11256	0.119136	0.117838	0.143959	0.132609	0.113707	0.16338	0.165507	0.152125	0.147107	0.15075	0.115774	0.218554	0.147627	0.128426	0.154138
GM3(d34:1)-H	GM3(d34:1)-H	GM3	0.233354	0.246392	0.17481	0.130967	0.188355	0.117815	0.156833	0.209423	0.196088	0.206934	0.214764	0.248335	0.188355	0.233354	0.246392	0.17481	0.214764	0.248335	0.196088	0.156833	0.209423	0.206934	0.117815	0.130967		0.288813	0.274929	0.238131	0.150338	0.156048	0.156922	0.148237	0.137125	0.150878	0.163603	0.152755	0.135023	0.179796	0.18197	0.171728	0.146023	0.19752	0.227716	0.375586	0.14203	0.156765	0.134477
GM3(d42:1)-H	GM3(d42:1)-H	GM3	0.112876	0.193389	0.141527	0.173746	0.118584	0.0656585	0.123284	0.167353	0.169866	0.183844	0.195686	0.222671	0.118584	0.112876	0.193389	0.141527	0.195686	0.222671	0.169866	0.123284	0.167353	0.183844	0.0656585	0.173746		0.202311	0.239324	0.2806	0.164275	0.247785	0.225816	0.244744	0.152654	0.167324	0.155274	0.17072	0.0950897	0.250413	0.286666	0.161659	0.163838	0.216772	0.360568	0.41103	0.166651	0.210548	0.151506
GM3(d42:2)-H	GM3(d42:2)-H	GM3	0.635955	0.898725	0.171369	0.12975	0.3247	0.161057	0.173497	0.5362	0.292484	0.135336	0.289638	0.350383	0.3247	0.635955	0.898725	0.171369	0.289638	0.350383	0.292484	0.173497	0.5362	0.135336	0.161057	0.12975		0.412007	0.354783	0.28876	0.276465	0.31264	0.199892	0.198108	0.163339	0.260665	0.287386	0.0888915	0.0886288	0.182571	0.283506	0.24075	0.191725	0.29747	0.391606	0.441595	0.357044	0.309043	0.204692
GM3(t43:6)-2H	GM3(t43:6)-2H	GM3	0.318813	0.31645	0.376273	0.333421	0.36332	0.400333	0.40149	0.313357	0.28903	0.266719	0.338845	0.317654	0.36332	0.318813	0.31645	0.376273	0.338845	0.317654	0.28903	0.40149	0.313357	0.266719	0.400333	0.333421		0.34522	0.345213	0.255643	0.333276	0.358652	0.430821	0.35363	0.338888	0.340693	0.284497	0.315627	0.295196	0.336121	0.382202	0.348995	0.355586	0.322418	0.375485	0.35456	0.377423	0.343442	0.265093
GM3(d32:5)-H	GM3(d32:5)-H	GM3	0.211209	0.204389	0.215227	0.210944	0.190588	0.196084	0.278313	0.207509	0.225997	0.243644	0.293941	0.215351	0.190588	0.211209	0.204389	0.215227	0.293941	0.215351	0.225997	0.278313	0.207509	0.243644	0.196084	0.210944		0.258593	0.215143	0.147525	0.211292	0.118544	0.257045	0.216531	0.148942	0.18324	0.23638	0.136524	0.18365	0.228488	0.237068	0.249947	0.24276	0.229398	0.304281	0.271974	0.165757	0.18378	0.290342
GM3(d33:5)-H	GM3(d33:5)-H	GM3	0.503398	0.471624	0.497484	0.472289	0.62598	0.653262	0.67318	0.515704	0.483867	0.435577	0.556231	0.532189	0.62598	0.503398	0.471624	0.497484	0.556231	0.532189	0.483867	0.67318	0.515704	0.435577	0.653262	0.472289		0.685118	0.356888	0.401951	0.612512	0.655686	0.512834	0.334681	0.360371	0.369603	0.336864	0.595624	0.356946	0.884554	0.82279	0.776598	0.583051	0.657539	0.658636	0.572951	0.579019	0.712243	0.437089
GM3(t39:6)-H	GM3(t39:6)-H	GM3	0.0892274	0.074633	0.0630929	0.0984248	0.0528003	0.0746838	0.123336	0.0746379	0.0891249	0.0855812	0.0956766	0.100655	0.0528003	0.0892274	0.074633	0.0630929	0.0956766	0.100655	0.0891249	0.123336	0.0746379	0.0855812	0.0746838	0.0984248		0.116155	0.0667567	0.110565	0.0440689	0.0693582	0.0385126	0.0469902	0.0430129	0.0366802	0.0417526	0.0441892	0.0327086	0.0413193	0.060119	0.0527518	0.0949794	0.0583025	0.0843801	0.0938397	0.0517794	0.079359	0.0433862
GM3(d40:1)-H	GM3(d40:1)-H	GM3	0.220942	0.260323	0.127117	0.151317	0.212404	0.091562	0.174243	0.213556	0.199402	0.175597	0.222912	0.232014	0.212404	0.220942	0.260323	0.127117	0.222912	0.232014	0.199402	0.174243	0.213556	0.175597	0.091562	0.151317		0.263836	0.220762	0.255935	0.216961	0.243272	0.246692	0.236505	0.213334	0.176027	0.183514	0.137613	0.0842548	0.264293	0.250945	0.168777	0.217028	0.195676	0.335102	0.371911	0.226512	0.22794	0.174842
GM3(d42:1+O)-H	GM3(d42:1+O)-H	GM3	0.012897	0.00515059	0.0270777	0.0272151	0.0196259	0.00645153	0.0472684	0.0490579	0.0365404	0.073359	0.0461576	0.0304023	0.0196259	0.012897	0.00515059	0.0270777	0.0461576	0.0304023	0.0365404	0.0472684	0.0490579	0.073359	0.00645153	0.0272151		0.0438139	0.0380185	0.0489741	0.0140961	0.0505507	0.0152431	0.0202054	0.00926738	0.0337319	0.0405845	0.048664	0.0299248	0.0341079	0.0510184	0.0793561	0.019701	0.0317197	0.0505831	0.0509965	0.0262526	0.0280647	0.0353392
GM3(d44:4)+HCOO	GM3(d44:4)+HCOO	GM3	0.0297502	0.0490746	0.0346445	0.0407113	0.0286356	0.0175617	0.0354088	0.0404	0.0412906	0.0453064	0.0564127	0.0511422	0.0286356	0.0297502	0.0490746	0.0346445	0.0564127	0.0511422	0.0412906	0.0354088	0.0404	0.0453064	0.0175617	0.0407113		0.0389677	0.0510924	0.0612767	0.0352264	0.0485076	0.0528491	0.0577111	0.0414869	0.0356685	0.0370177	0.0387842	0.0259675	0.0586665	0.0569747	0.0379154	0.0333223	0.0432898	0.0814843	0.0953569	0.03132	0.0492183	0.0306148
LPC(18:2e)+H	LPC(18:2e)+H	LPC	0.0279203	0.0156205	0.0141507	0.0137711	0.0287352	0.0117834	0.0120376	0.0235197	0.0263402	0.00707856	0.029046	0.0297954	0.0287352	0.0279203	0.0156205	0.0141507	0.029046	0.0297954	0.0263402	0.0120376	0.0235197	0.00707856	0.0117834	0.0137711		0.0180654	0.0178918	0.0137252	0.0253917	0.015997	0.0136529	0.0366176	0.0101325	0.0178882	0.0177578	0.0119674	0.00847341	0.0113258	0.0271305	0.0225662	0.0184742	0.0138921	0.0230391	0.0288319	0.0188146	0.0225215	0.0233734
LPC(18:2e)+H	LPC(18:2e)+H	LPC	0.0281068	0.0274647	0.0259324	0.0259205	0.0161558	0.0216469	0.031215	0.0187059	0.0252308	0.0261995	0.0264099	0.0275854	0.0161558	0.0281068	0.0274647	0.0259324	0.0264099	0.0275854	0.0252308	0.031215	0.0187059	0.0261995	0.0216469	0.0259205		0.0271219	0.0334651	0.0164788	0.0254086	0.0144144	0.0101973	0.0319387	0.0292331	0.0211999	0.0341116	0.0373577	0.0117823	0.0166213	0.0383148	0.0339627	0.0206628	0.0367369	0.026279	0.041242	0.0265297	0.0243217	0.0383375
LPC(19:0)+H	LPC(19:0)+H	LPC	0.0166798	0.0145788	0.0242122	0.0195287	0.0113258	0.0119915	0.0279844	0.0198265	0.018464	0.0134765	0.0160433	0.0208208	0.0113258	0.0166798	0.0145788	0.0242122	0.0160433	0.0208208	0.018464	0.0279844	0.0198265	0.0134765	0.0119915	0.0195287		0.0139188	0.0192633	0.0126555	0.0180689	0.0160277	0.00679245	0.0311354	0.0129436	0.0150476	0.0153288	0.0115073	0.00637397	0.00601453	0.0292011	0.0286505	0.0114142	0.0139966	0.00982022	0.0141212	0.0143164	0.0169762	0.013106
LPC(20:4)+H	LPC(20:4)+H	LPC	1.1948	1.42942	1.19031	1.18648	0.952043	1.16292	1.04236	1.11749	1.15007	0.830127	0.998752	1.15273	0.952043	1.1948	1.42942	1.19031	0.998752	1.15273	1.15007	1.04236	1.11749	0.830127	1.16292	1.18648		1.12086	1.12539	1.09932	1.20789	1.13848	0.976046	2.31227	1.27307	1.07946	1.11013	1.40261	0.744124	1.13079	1.42794	1.08965	1.12759	1.45317	1.3419	1.3432	1.09678	1.11813	1.30989
LPC(38:0)+Na	LPC(38:0)+Na	LPC	0.355817	0.20211	0.151127	0.102975	0.2427	0.178654	0.118716	0.270811	0.366566	0.147411	0.167669	0.210309	0.2427	0.355817	0.20211	0.151127	0.167669	0.210309	0.366566	0.118716	0.270811	0.147411	0.178654	0.102975		0.183881	0.527958	0.376292	0.280258	0.368396	0.131037	0.508994	0.0861591	0.279594	0.253805	0.614953	0.0774916	0.298643	0.158261	0.386555	0.265887	0.362278	0.369191	0.312591	0.203	0.322073	0.31834
LPC(16:2e)+H	LPC(16:2e)+H	LPC	0.0854005	0.070105	0.110248	0.0865555	0.0835382	0.102479	0.0966648	0.0771092	0.0988953	0.10352	0.0850452	0.108572	0.0835382	0.0854005	0.070105	0.110248	0.0850452	0.108572	0.0988953	0.0966648	0.0771092	0.10352	0.102479	0.0865555		0.0597776	0.0520338	0.0461938	0.0684538	0.0616244	0.087146	0.129718	0.0925273	0.0595503	0.0802891	0.0832304	0.0305213	0.0750588	0.0630427	0.0727224	0.0651973	0.0876561	0.103837	0.0968217	0.068568	0.0940838	0.106568
LPC(17:1)+H	LPC(17:1)+H	LPC	0.0632354	0.0545869	0.0758868	0.0650824	0.0600397	0.063042	0.0600785	0.0700837	0.0733903	0.0735329	0.0601699	0.0871434	0.0600397	0.0632354	0.0545869	0.0758868	0.0601699	0.0871434	0.0733903	0.0600785	0.0700837	0.0735329	0.063042	0.0650824		0.0598928	0.0593928	0.0719093	0.033223	0.0556565	0.0428508	0.0377267	0.072755	0.0371036	0.0736859	0.041822	0.0166792	0.0271706	0.0618511	0.061769	0.0809678	0.0530611	0.0537856	0.0637632	0.0375815	0.0376596	0.0112857
LPC(20:3e)+H	LPC(20:3e)+H	LPC	0.0067359	0.00500459	0.00665778	0.00432108	0.00780086	0.00336355	0.00403627	0.0143981	0.0060448	0.000898479	0.00458061	0.01094	0.00780086	0.0067359	0.00500459	0.00665778	0.00458061	0.01094	0.0060448	0.00403627	0.0143981	0.000898479	0.00336355	0.00432108		0.010201	0.00981511	0.00181192	0.00706628	0.00660646	0.00495182	0.00840383	0.00538118	0.00787981	0.00765476	0.00538287	0.00250716	0.00713048	0.00799577	0.00679667	0.00669765	0.00438131	0.00862397	0.00872854	0.00663615	0.0052206	0.0103745
LPC(19:1)+H	LPC(19:1)+H	LPC	0.0173799	0.0154553	0.0170584	0.0148358	0.0158415	0.0143633	0.0220517	0.0188882	0.0226808	0.0184881	0.0165013	0.0190017	0.0158415	0.0173799	0.0154553	0.0170584	0.0165013	0.0190017	0.0226808	0.0220517	0.0188882	0.0184881	0.0143633	0.0148358		0.0191539	0.0160918	0.0201839	0.029997	0.01252	0.00878194	0.0294096	0.016224	0.0200155	0.0224039	0.0130368	0.00698081	0.0140268	0.0208826	0.0161794	0.020018	0.0190671	0.017195	0.0185688	0.0196594	0.0260178	0.0294678
LPC(20:1e)+H	LPC(20:1e)+H	LPC	0.00795771	0.0110373	0.0124013	0.0125156	0.0126265	0.00900524	0.0104849	0.0137364	0.00780127	0.00360117	0.00746335	0.0109586	0.0126265	0.00795771	0.0110373	0.0124013	0.00746335	0.0109586	0.00780127	0.0104849	0.0137364	0.00360117	0.00900524	0.0125156		0.00847183	0.00670186	0.0085124	0.00535789	0.0110645	0.00462087	0.00949272	0.00486288	0.00824081	0.0026084	0.00118279	0.00275621	0.00745868	0.00925151	0.00891456	0.0102113	0.0089315	0.0134148	0.0152933	0.0091842	0.012796	0.00676254
LPC(20:0e)+H	LPC(20:0e)+H	LPC	0.019797	0.0163723	0.021608	0.0210095	0.0215815	0.0214457	0.0184716	0.0232313	0.0185892	0.0165217	0.0169842	0.022358	0.0215815	0.019797	0.0163723	0.021608	0.0169842	0.022358	0.0185892	0.0184716	0.0232313	0.0165217	0.0214457	0.0210095		0.019906	0.0198101	0.020759	0.0275682	0.0178228	0.0208997	0.0383175	0.0221194	0.0265119	0.0212958	0.0345804	0.0144184	0.0185454	0.0272391	0.0181795	0.0227323	0.0223934	0.0243278	0.0292557	0.0216275	0.0249547	0.0287143
LPC(22:0)+H	LPC(22:0)+H	LPC	0.0278489	0.0138902	0.0288766	0.0259629	0.0256481	0.0191469	0.0238908	0.0162529	0.0303463	0.0227351	0.0254486	0.0278315	0.0256481	0.0278489	0.0138902	0.0288766	0.0254486	0.0278315	0.0303463	0.0238908	0.0162529	0.0227351	0.0191469	0.0259629		0.028287	0.0268645	0.0242505	0.0252118	0.017617	0.0189047	0.0645779	0.0257993	0.0272229	0.0358122	0.0604946	0.0150913	0.0426819	0.0324039	0.0282446	0.0240272	0.0331604	0.0290363	0.040561	0.0305451	0.0290837	0.0381081
LPC(24:0)+H	LPC(24:0)+H	LPC	0.0400976	0.0243589	0.0566302	0.049744	0.0351881	0.0359947	0.0441562	0.0194524	0.0581498	0.0505836	0.0490161	0.0598899	0.0351881	0.0400976	0.0243589	0.0566302	0.0490161	0.0598899	0.0581498	0.0441562	0.0194524	0.0505836	0.0359947	0.049744		0.056846	0.034341	0.0368229	0.0380303	0.0319667	0.0257664	0.0742613	0.0373834	0.0380445	0.0551807	0.0975091	0.0240204	0.0504125	0.0598891	0.05332	0.0448777	0.041088	0.0622976	0.0404852	0.0492374	0.0505211	0.0610719
LPC(26:1)+H	LPC(26:1)+H	LPC	0.0109364	0.0115473	0.014058	0.00915289	0.00813439	0.0132346	0.0127201	0.00874959	0.0133811	0.00955947	0.011106	0.0125255	0.00813439	0.0109364	0.0115473	0.014058	0.011106	0.0125255	0.0133811	0.0127201	0.00874959	0.00955947	0.0132346	0.00915289		0.0148115	0.00719911	0.00980934	0.0117119	0.0103758	0.00640313	0.0174929	0.00909489	0.00996035	0.0145861	0.0219145	0.00578912	0.0122064	0.011432	0.0117589	0.0113935	0.0134035	0.0132851	0.00921777	0.0111954	0.0127147	0.0146929
LPC(38:0)+Na	LPC(38:0)+Na	LPC	0.150193	0.0884247	0.137437	0.0716485	0.0805898	0.0787366	0.0914807	0.163127	0.149168	0.109384	0.126602	0.1754	0.0805898	0.150193	0.0884247	0.137437	0.126602	0.1754	0.149168	0.0914807	0.163127	0.109384	0.0787366	0.0716485		0.114422	0.143213	0.0824691	0.023638	0.0529828	0.0834813	0.152472	0.0499517	0.0557346	0.0827238	0.187013	0.0661785	0.0689516	0.0487255	0.0856643	0.0251409	0.118681	0.107076	0.0974623	0.0478942	0.0920714	0.0838614
LPC(38:1)+Na	LPC(38:1)+Na	LPC	0.770887	0.17993	0.507499	0.355442	0.244905	0.258047	0.10041	0.280157	0.400588	0.285601	0.219147	0.275007	0.244905	0.770887	0.17993	0.507499	0.219147	0.275007	0.400588	0.10041	0.280157	0.285601	0.258047	0.355442		0.365397	0.278622	0.212584	0.139939	0.246656	0.143748	0.588844	0.288038	0.105362	0.159036	0.393447	0.229965	0.652139	0.162836	0.440252	0.252232	0.409109	0.589161	0.317768	0.221367	0.382767	0.666588
LPC(38:1)+Na	LPC(38:1)+Na	LPC	0.232134	0.0958588	0.206172	0.104634	0.144157	0.0921532	0.155594	0.186567	0.231679	0.229683	0.219535	0.226253	0.144157	0.232134	0.0958588	0.206172	0.219535	0.226253	0.231679	0.155594	0.186567	0.229683	0.0921532	0.104634		0.246731	0.269035	0.19646	0.193457	0.25406	0.244417	0.448829	0.240596	0.297996	0.149358	0.179281	0.165612	0.213153	0.261657	0.263965	0.216763	0.271213	0.263669	0.330896	0.228382	0.217706	0.296624
LPC(20:2e)+H	LPC(20:2e)+H	LPC	0.00668895	0.00534807	0.00629374	0.00657595	0.00685142	0.00458232	0.00335584	0.0070792	0.00559905	0.00275036	0.00559521	0.00633432	0.00685142	0.00668895	0.00534807	0.00629374	0.00559521	0.00633432	0.00559905	0.00335584	0.0070792	0.00275036	0.00458232	0.00657595		0.00530172	0.00657329	0.00594934	0.00312579	0.00523464	0.00206774	0.00829287	0.00630795	0.00347684	0.00570085	0.00451703	0.00304339	0.00448663	0.00591754	0.00630151	0.0070268	0.0019895	0.00540669	0.00747331	0.00454199	0.00443315	0.0039119
LPC(22:4)+H	LPC(22:4)+H	LPC	0.0733699	0.0878977	0.139071	0.217169	0.117994	0.24628	0.201226	0.113903	0.231327	0.0850723	0.213848	0.109692	0.117994	0.0733699	0.0878977	0.139071	0.213848	0.109692	0.231327	0.201226	0.113903	0.0850723	0.24628	0.217169		0.106496	0.0863597	0.136532	0.0820953	0.123645	0.0343827	0.13347	0.233796	0.158791	0.043599	0.0994812	0.0454122	0.0711564	0.0906953	0.198463	0.206972	0.184258	0.169664	0.127567	0.159635	0.126606	0.099083
LPC(14:0)+HCOO	LPC(14:0)+HCOO	LPC	0.225723	0.329737	0.202744	0.42348	0.151543	0.326731	0.470976	0.12972	0.335237	0.442769	0.558993	0.40019	0.151543	0.225723	0.329737	0.202744	0.558993	0.40019	0.335237	0.470976	0.12972	0.442769	0.326731	0.42348		0.346903	0.0913999	0.30613	0.289889	0.312584	0.186309	0.141826	0.248315	0.225205	0.435542	0.129702	0.164378	0.0911107	0.153196	0.288683	0.533621	0.509172	0.392707	0.388648	0.283498	0.467546	0.220148
LPC(15:0)+HCOO	LPC(15:0)+HCOO	LPC	0.313833	0.167831	0.254296	0.312754	0.19196	0.226991	0.250769	0.254988	0.688741	0.397877	0.58744	0.192783	0.19196	0.313833	0.167831	0.254296	0.58744	0.192783	0.688741	0.250769	0.254988	0.397877	0.226991	0.312754		0.408288	0.188479	0.275963	0.221063	0.271841	0.179286	0.143289	0.191657	0.237169	0.419118	0.119466	0.103658	0.109882	0.195088	0.276195	0.401845	0.341424	0.239923	0.405011	0.298514	0.291365	0.225075
LPC(16:0)+HCOO	LPC(16:0)+HCOO	LPC	55.378	45.771	48.5957	54.6162	51.8325	37.2836	65.3792	55.0064	55.7681	47.0732	58.2406	53.8218	51.8325	55.378	45.771	48.5957	58.2406	53.8218	55.7681	65.3792	55.0064	47.0732	37.2836	54.6162		63.2536	49.5762	52.1219	50.0879	55.1586	46.8428	31.7895	56.2367	33.8612	49.1018	24.5889	22.9384	28.6725	36.2656	57.209	57.1505	56.1973	61.8858	67.0466	58.916	55.9004	42.6161
LPC(16:0e)+HCOO	LPC(16:0e)+HCOO	LPC	0.215854	0.211201	0.171264	0.283977	0.260558	0.145574	0.252534	0.296671	0.305743	0.220451	0.300704	0.306044	0.260558	0.215854	0.211201	0.171264	0.300704	0.306044	0.305743	0.252534	0.296671	0.220451	0.145574	0.283977		0.37237	0.258019	0.27442	0.21529	0.220634	0.201819	0.177592	0.24916	0.215438	0.211956	0.100096	0.0910991	0.130138	0.159348	0.42877	0.290669	0.22228	0.212594	0.300873	0.217438	0.213204	0.264528
LPC(16:1)+HCOO	LPC(16:1)+HCOO	LPC	1.05509	1.1321	0.891198	1.10737	0.688648	0.818531	1.36693	0.886543	1.24584	1.23126	1.26952	0.977006	0.688648	1.05509	1.1321	0.891198	1.26952	0.977006	1.24584	1.36693	0.886543	1.23126	0.818531	1.10737		1.00676	0.572426	0.752825	0.925009	1.07825	0.647667	0.523585	0.951553	0.489995	1.00094	0.297086	0.307923	0.441994	0.731948	0.748538	1.08276	1.30476	0.939365	0.952656	0.761348	0.829865	0.648642
LPC(16:1e)+HCOO	LPC(16:1e)+HCOO	LPC	0.184878	0.169426	0.13632	0.212772	0.156876	0.0950145	0.144338	0.224659	0.203993	0.120985	0.212115	0.197941	0.156876	0.184878	0.169426	0.13632	0.212115	0.197941	0.203993	0.144338	0.224659	0.120985	0.0950145	0.212772		0.301433	0.202011	0.242934	0.16489	0.117021	0.147807	0.153765	0.151632	0.14893	0.157043	0.127186	0.124083	0.146928	0.183928	0.325382	0.281629	0.197605	0.220674	0.288925	0.14674	0.227732	0.252628
LPC(17:0)+HCOO	LPC(17:0)+HCOO	LPC	0.490819	0.357104	0.423747	0.603073	0.331569	0.275709	0.539061	0.787251	1.03493	0.552371	0.706009	0.417411	0.331569	0.490819	0.357104	0.423747	0.706009	0.417411	1.03493	0.539061	0.787251	0.552371	0.275709	0.603073		0.88747	0.467659	0.420699	0.514213	0.496713	0.257094	0.488074	0.279973	0.302382	0.667934	0.159233	0.154784	0.184611	0.298765	0.381889	0.551363	0.448405	0.309969	0.718924	0.370713	0.358967	0.315008
LPC(18:0)+HCOO	LPC(18:0)+HCOO	LPC	21.4808	20.9251	14.9217	24.3939	13.8414	15.3342	27.1505	18.9631	25.0569	20.16	25.7436	24.3525	13.8414	21.4808	20.9251	14.9217	25.7436	24.3525	25.0569	27.1505	18.9631	20.16	15.3342	24.3939		28.1516	20.0443	22.1189	18.3618	21.1704	11.6033	22.3479	18.4028	18.507	22.5511	10.9908	8.7771	11.8164	18.8939	20.4069	22.9331	26.3414	21.7587	24.1378	20.7224	20.9593	20.0372
LPC(18:0e)+HCOO	LPC(18:0e)+HCOO	LPC	0.050717	0.070614	0.0484952	0.0629839	0.0714027	0.0324825	0.0634441	0.0973152	0.0582283	0.0522982	0.0577634	0.0855454	0.0714027	0.050717	0.070614	0.0484952	0.0577634	0.0855454	0.0582283	0.0634441	0.0973152	0.0522982	0.0324825	0.0629839		0.115239	0.0745291	0.071428	0.0553534	0.0680105	0.0512716	0.0653252	0.0543093	0.0597408	0.0571759	0.0316144	0.0331419	0.0394458	0.0387666	0.100738	0.0961053	0.0540686	0.0704309	0.101946	0.0473949	0.0496871	0.0824102
LPC(18:1)+HCOO	LPC(18:1)+HCOO	LPC	10.4538	9.99967	8.77919	10.8	9.58772	6.86392	7.49599	10.8532	10.7144	9.06242	11.0816	11.0542	9.58772	10.4538	9.99967	8.77919	11.0816	11.0542	10.7144	7.49599	10.8532	9.06242	6.86392	10.8		9.09682	9.19436	9.53272	7.44085	8.24211	6.69778	8.60361	7.11945	6.25198	6.39185	4.18118	3.38188	5.75961	7.42564	8.80718	10.9345	8.82757	8.84648	10.8531	8.88461	9.24473	9.03138
LPC(18:1e)+HCOO	LPC(18:1e)+HCOO	LPC	0.216738	0.189322	0.122387	0.188764	0.200178	0.0900486	0.131325	0.240267	0.206408	0.103757	0.196658	0.210928	0.200178	0.216738	0.189322	0.122387	0.196658	0.210928	0.206408	0.131325	0.240267	0.103757	0.0900486	0.188764		0.254996	0.225551	0.184483	0.16502	0.2027	0.117375	0.149308	0.134504	0.161543	0.242498	0.0818117	0.0685421	0.128936	0.166714	0.306081	0.188658	0.148894	0.184347	0.279113	0.139174	0.180132	0.175843
LPC(18:2)+HCOO	LPC(18:2)+HCOO	LPC	21.9402	16.9982	23.3216	35.3243	13.8629	22.8117	17.6419	24.7262	24.176	20.4339	21.4452	24.4194	13.8629	21.9402	16.9982	23.3216	21.4452	24.4194	24.176	17.6419	24.7262	20.4339	22.8117	35.3243		25.882	22.3442	37.4024	13.6703	22.7305	26.1837	25.8613	19.7273	15.494	11.174	11.3514	9.58952	12.2934	14.703	23.1092	32.1611	23.6052	26.1269	28.6624	21.7606	26.0533	16.6607
LPC(18:3)+HCOO	LPC(18:3)+HCOO	LPC	0.341327	0.46379	0.28872	0.441409	0.237882	0.437458	0.422058	0.378061	0.336767	0.341296	0.465453	0.444571	0.237882	0.341327	0.46379	0.28872	0.465453	0.444571	0.336767	0.422058	0.378061	0.341296	0.437458	0.441409		0.425926	0.407537	0.349524	0.185694	0.323822	0.243407	0.281895	0.381885	0.178276	0.213147	0.120669	0.0726644	0.118954	0.278137	0.313407	0.478692	0.462102	0.477185	0.38185	0.30482	0.390419	0.239434
LPC(19:0)+HCOO	LPC(19:0)+HCOO	LPC	0.0529664	0.0624286	0.0532551	0.0719164	0.0340095	0.0375066	0.0652933	0.049919	0.0781757	0.0417876	0.07432	0.0610472	0.0340095	0.0529664	0.0624286	0.0532551	0.07432	0.0610472	0.0781757	0.0652933	0.049919	0.0417876	0.0375066	0.0719164		0.0842356	0.0694935	0.0376059	0.0588248	0.0455645	0.0282913	0.0756973	0.0397052	0.0341383	0.0581327	0.0226683	0.0299386	0.0395233	0.0526331	0.067114	0.0789397	0.0491091	0.0464602	0.082288	0.0462316	0.0612092	0.0550338
LPC(20:0)+HCOO	LPC(20:0)+HCOO	LPC	0.120278	0.0752118	0.0708663	0.112566	0.0952386	0.0507131	0.0892052	0.0700179	0.112056	0.0774882	0.135136	0.116753	0.0952386	0.120278	0.0752118	0.0708663	0.135136	0.116753	0.112056	0.0892052	0.0700179	0.0774882	0.0507131	0.112566		0.163863	0.219343	0.0868381	0.0941808	0.0961703	0.0730221	0.176845	0.081073	0.0803947	0.107924	0.103479	0.0778523	0.142009	0.126873	0.124253	0.115837	0.143	0.114882	0.232462	0.0972018	0.0931106	0.123048
LPC(20:1)+HCOO	LPC(20:1)+HCOO	LPC	0.33604	0.267499	0.125665	0.150234	0.280235	0.0572656	0.0848649	0.294372	0.197592	0.0578265	0.166685	0.162466	0.280235	0.33604	0.267499	0.125665	0.166685	0.162466	0.197592	0.0848649	0.294372	0.0578265	0.0572656	0.150234		0.201045	0.317786	0.142808	0.156729	0.143794	0.0702487	0.152903	0.0746763	0.0870175	0.162749	0.0729572	0.0699926	0.126554	0.160923	0.188074	0.173193	0.173063	0.154792	0.294552	0.12885	0.174716	0.156764
LPC(20:2)+HCOO	LPC(20:2)+HCOO	LPC	0.204329	0.200417	0.165327	0.277157	0.127708	0.0994334	0.106851	0.155368	0.230842	0.146515	0.259976	0.214887	0.127708	0.204329	0.200417	0.165327	0.259976	0.214887	0.230842	0.106851	0.155368	0.146515	0.0994334	0.277157		0.203281	0.120919	0.179338	0.126728	0.163482	0.109424	0.198009	0.118862	0.100549	0.122529	0.0594262	0.0929734	0.107065	0.142195	0.195895	0.244657	0.134083	0.193843	0.245866	0.168529	0.156358	0.181193
LPC(20:3)+HCOO	LPC(20:3)+HCOO	LPC	1.19887	1.11146	1.20173	2.15808	0.641515	0.850252	1.21318	0.932996	1.19307	1.72729	1.19197	1.62131	0.641515	1.19887	1.11146	1.20173	1.19197	1.62131	1.19307	1.21318	0.932996	1.72729	0.850252	2.15808		1.31865	0.440187	1.29986	0.687152	1.09309	0.75817	0.74265	1.21313	0.646426	0.61334	0.734273	0.436806	0.57925	0.64921	0.968353	1.4307	1.27792	1.25484	0.761561	1.03294	0.722631	0.84806
LPC(20:4)+HCOO	LPC(20:4)+HCOO	LPC	6.7321	6.8203	6.781	6.68597	5.78318	6.03971	7.24599	9.12836	6.59883	5.65177	6.48174	6.3828	5.78318	6.7321	6.8203	6.781	6.48174	6.3828	6.59883	7.24599	9.12836	5.65177	6.03971	6.68597		6.53234	6.73819	6.77663	5.07967	5.21305	6.08167	4.7361	7.46831	6.44574	2.74816	2.44675	1.6113	3.16525	6.34364	7.12516	7.8455	9.44787	8.39711	4.86652	7.41982	7.42534	7.5701
LPC(20:5)+HCOO	LPC(20:5)+HCOO	LPC	0.27793	1.37318	0.294196	0.278459	0.295014	0.26015	0.656923	0.285807	0.305927	0.272226	0.310511	0.39334	0.295014	0.27793	1.37318	0.294196	0.310511	0.39334	0.305927	0.656923	0.285807	0.272226	0.26015	0.278459		0.334361	0.18158	0.234924	0.227344	0.210325	0.24777	0.135252	0.244992	0.225833	0.330553	0.181916	0.0207148	0.0830616	0.182084	0.176138	0.277234	0.368885	0.303071	0.0767949	0.262016	0.29424	0.231261
LPC(22:5)+HCOO	LPC(22:5)+HCOO	LPC	0.441028	0.554983	0.463822	0.63853	0.270008	0.230925	0.576124	0.709549	0.250035	0.212559	0.229912	0.821329	0.270008	0.441028	0.554983	0.463822	0.229912	0.821329	0.250035	0.576124	0.709549	0.212559	0.230925	0.63853		0.461618	0.192092	0.286579	0.176078	0.449415	0.252912	0.261672	0.339665	0.296762	0.169218	0.138621	0.0647684	0.179543	0.208354	0.194518	0.325539	0.564471	0.356177	0.202169	0.311477	0.214951	0.269567
LPC(22:6)+HCOO	LPC(22:6)+HCOO	LPC	0.878733	1.13296	0.920037	1.12452	0.988119	0.865172	0.973535	1.89292	0.830529	0.662981	0.829147	0.983598	0.988119	0.878733	1.13296	0.920037	0.829147	0.983598	0.830529	0.973535	1.89292	0.662981	0.865172	1.12452		1.41791	1.09932	1.13692	1.10747	1.14868	1.19308	0.725389	1.02194	0.866972	1.02209	0.503695	0.426451	0.583042	0.899059	0.9185	1.33902	1.12575	1.14337	0.991935	1.07999	1.00419	0.971325
LPE(18:1p)+H	LPE(18:1p)+H	LPE	0.0226533	0.029669	0.0155704	0.027422	0.0247273	0.0104769	0.0159947	0.0151384	0.0271567	0.0078104	0.0180789	0.0159606	0.0247273	0.0226533	0.029669	0.0155704	0.0180789	0.0159606	0.0271567	0.0159947	0.0151384	0.0078104	0.0104769	0.027422		0.0179636	0.0220564	0.028292	0.0153212	0.026958	0.0204772	0.0200625	0.0195054	0.0207288	0.040461	0.0207089	0.0253472	0.0223318	0.0255451	0.0329723	0.0254317	0.027248	0.0351775	0.0380335	0.0186665	0.0221868	0.0213749
LPE(16:0)-H	LPE(16:0)-H	LPE	0.676535	0.55259	0.538805	0.628013	0.638729	0.489227	0.736102	0.866926	0.58473	0.656631	0.88153	0.755046	0.638729	0.676535	0.55259	0.538805	0.88153	0.755046	0.58473	0.736102	0.866926	0.656631	0.489227	0.628013		0.498714	0.300025	0.399608	0.542011	0.36905	0.416534	0.378158	0.670512	0.378931	0.560508	0.237253	0.252624	0.268068	0.447071	0.302278	0.530013	0.378763	0.574583	0.435436	0.616695	0.468372	0.518598
LPE(16:1e)-H	LPE(16:1e)-H	LPE	0.0486568	0.0538351	0.0354008	0.052039	0.0349986	0.0162873	0.0457641	0.0467459	0.0557305	0.0282273	0.0432001	0.0359579	0.0349986	0.0486568	0.0538351	0.0354008	0.0432001	0.0359579	0.0557305	0.0457641	0.0467459	0.0282273	0.0162873	0.052039		0.0411521	0.0329799	0.0416143	0.0444614	0.0325247	0.0382262	0.0264604	0.0470209	0.028995	0.0488352	0.0364036	0.0449759	0.0379996	0.0300368	0.0551342	0.0618199	0.037063	0.0982295	0.0415988	0.0355893	0.050021	0.0355903
LPE(18:0)-H	LPE(18:0)-H	LPE	0.751759	0.861442	0.607219	0.771645	0.714594	0.495894	0.810906	0.837194	0.678808	0.772547	0.80482	0.947792	0.714594	0.751759	0.861442	0.607219	0.80482	0.947792	0.678808	0.810906	0.837194	0.772547	0.495894	0.771645		0.55845	0.427888	0.460058	0.623113	0.480868	0.31982	0.544559	0.643301	0.480003	0.632953	0.39051	0.291357	0.327467	0.652358	0.338572	0.717789	0.527447	0.661012	0.56193	0.489609	0.503239	0.617453
LPE(18:1e)-H	LPE(18:1e)-H	LPE	0.054362	0.0734993	0.0447654	0.0514749	0.0533987	0.0215546	0.0729645	0.0590145	0.0478351	0.0371063	0.0472089	0.0561644	0.0533987	0.054362	0.0734993	0.0447654	0.0472089	0.0561644	0.0478351	0.0729645	0.0590145	0.0371063	0.0215546	0.0514749		0.102807	0.061761	0.064242	0.0695611	0.0417885	0.04275	0.0646376	0.0434618	0.048764	0.0509505	0.0455243	0.0636096	0.0495773	0.0516172	0.0835201	0.0998654	0.0455458	0.111389	0.0877148	0.0714882	0.0662861	0.0587706
LPE(18:2)-H	LPE(18:2)-H	LPE	2.91064	1.99033	2.3257	3.63182	0.991809	2.25489	1.8642	2.68538	1.86549	3.86634	2.04075	2.78775	0.991809	2.91064	1.99033	2.3257	2.04075	2.78775	1.86549	1.8642	2.68538	3.86634	2.25489	3.63182		1.14257	1.26999	2.21966	1.11846	2.09811	1.6306	2.52018	2.33984	1.02211	0.848168	1.01794	0.761975	0.813077	1.27966	1.05679	1.25485	1.22002	2.3862	2.16775	2.04774	1.86012	1.14413
LPE(20:4)-H	LPE(20:4)-H	LPE	3.82009	4.06439	6.2443	4.00622	3.85099	5.44503	6.10246	5.45476	5.20694	4.96744	4.73548	4.27341	3.85099	3.82009	4.06439	6.2443	4.73548	4.27341	5.20694	6.10246	5.45476	4.96744	5.44503	4.00622		3.28703	3.55426	3.8477	3.88835	3.32024	3.61658	3.42604	5.88067	3.66351	2.47979	2.27855	2.15803	3.30242	3.86055	2.85113	3.57344	4.08402	4.72256	2.79227	4.13378	4.19825	4.46884
LPE(22:6)-H	LPE(22:6)-H	LPE	1.73342	2.01446	1.80529	1.40712	1.87991	1.70882	2.06209	3.33549	1.30485	1.34072	1.09478	1.59102	1.87991	1.73342	2.01446	1.80529	1.09478	1.59102	1.30485	2.06209	3.33549	1.34072	1.70882	1.40712		1.72815	1.33361	1.50767	2.51079	1.92447	1.77397	1.11629	1.87619	1.49997	1.77419	0.847201	1.03743	1.64306	2.13363	0.892916	2.12839	1.44136	2.11665	1.30892	2.03513	1.44823	1.78795
LPE(18:3)-H	LPE(18:3)-H	LPE	0.0858635	0.0936931	0.0754441	0.0548924	0.0445971	0.0736886	0.0819319	0.0820465	0.052683	0.0786605	0.0798871	0.0837375	0.0445971	0.0858635	0.0936931	0.0754441	0.0798871	0.0837375	0.052683	0.0819319	0.0820465	0.0786605	0.0736886	0.0548924		0.0269205	0.0385639	0.0436306	0.0222192	0.0583842	0.0431628	0.0702419	0.0813189	0.0272519	0.0252265	0.0254529	0.0138338	0.0165559	0.0538972	0.0432585	0.0482619	0.0642486	0.0665795	0.0833123	0.0666569	0.101922	0.0277226
LPE(18:1)-H	LPE(18:1)-H	LPE	0.961376	0.420903	0.717952	0.913092	0.449981	0.556446	0.700916	0.65312	0.61099	0.706801	0.593773	0.736727	0.449981	0.961376	0.420903	0.717952	0.593773	0.736727	0.61099	0.700916	0.65312	0.706801	0.556446	0.913092		0.386072	0.405858	0.426957	0.400409	0.465588	0.414155	0.5494	0.579364	0.381578	0.377755	0.435335	0.174071	0.244215	0.508248	0.392887	0.628885	0.495201	0.599074	0.509798	0.493857	0.741051	0.29845
LPE(20:3)-H	LPE(20:3)-H	LPE	0.167262	0.0993276	0.147063	0.215847	0.0433246	0.193464	0.108554	0.142989	0.176478	0.235203	0.065937	0.1696	0.0433246	0.167262	0.0993276	0.147063	0.065937	0.1696	0.176478	0.108554	0.142989	0.235203	0.193464	0.215847		0.0886042	0.013636	0.0940759	0.0985296	0.193339	0.101836	0.121418	0.215561	0.0676953	0.0732766	0.0825554	0.0768412	0.0774842	0.0542171	0.0603982	0.117052	0.0837467	0.237501	0.0778687	0.138804	0.0758887	0.0725499
LPE(20:5)-H	LPE(20:5)-H	LPE	0.147156	0.751163	0.156956	0.155418	0.123287	0.188633	0.888831	0.118865	0.205071	0.202998	0.155032	0.183436	0.123287	0.147156	0.751163	0.156956	0.155032	0.183436	0.205071	0.888831	0.118865	0.202998	0.188633	0.155418		0.0749803	0.129979	0.14888	0.275814	0.224435	0.241928	0.130051	0.247268	0.209694	0.303141	0.200343	0.00981775	0.0659558	0.150227	0.0800237	0.160935	0.126569	0.237307	0.0427819	0.144531	0.32008	0.153026
LPE(18:2e)-H	LPE(18:2e)-H	LPE	0.0216082	0.0217194	0.00443014	0.021357	0.0193872	0.00474285	0.0171823	0.0165866	0.0171012	0.011972	0.0178168	0.0168985	0.0193872	0.0216082	0.0217194	0.00443014	0.0178168	0.0168985	0.0171012	0.0171823	0.0165866	0.011972	0.00474285	0.021357		0.0152626	0.0182232	0.0234392	0.0153374	0.0140843	0.00839058	0.0121831	0.00942115	0.0109774	0.00924374	0.017476	0.016123	0.013781	0.013274	0.0195181	0.023548	0.00899321	0.0361157	0.02089	0.00803006	0.0181356	0.0114569
LPI(18:2)-H	LPI(18:2)-H	LPI	0.743365	0.684997	0.559376	0.863602	0.484834	0.83605	0.657525	0.444361	0.419237	0.420713	0.687408	0.54162	0.484834	0.743365	0.684997	0.559376	0.687408	0.54162	0.419237	0.657525	0.444361	0.420713	0.83605	0.863602		0.643526	0.421031	0.690379	0.263897	0.827628	0.678216	0.310579	0.485818	0.230683	0.242423	0.479147	0.264771	0.288263	0.405551	0.915673	0.688726	0.642076	0.729376	0.51713	0.596379	0.525488	0.236976
LPI(18:0)-H	LPI(18:0)-H	LPI	0.956416	0.886113	1.34942	0.937906	0.872848	1.08228	0.71583	0.968809	0.693988	0.649877	0.859538	0.830107	0.872848	0.956416	0.886113	1.34942	0.859538	0.830107	0.693988	0.71583	0.968809	0.649877	1.08228	0.937906		1.12226	0.583258	0.871954	0.523062	0.980845	0.627864	0.236164	0.8613	0.563775	0.613621	0.408167	0.197043	0.477329	0.585991	0.635968	0.834461	0.747635	0.92192	0.674197	0.864715	0.61043	0.217482
LPI(20:4)-H	LPI(20:4)-H	LPI	0.946651	1.34097	1.14449	1.07486	1.29882	1.08011	1.36796	1.36276	1.06702	1.14919	1.206	1.14609	1.29882	0.946651	1.34097	1.14449	1.206	1.14609	1.06702	1.36796	1.36276	1.14919	1.08011	1.07486		1.33558	1.09614	1.34298	0.416083	1.34433	1.43421	0.491921	1.05389	0.589868	0.518981	0.735675	0.397615	0.584037	0.998019	1.10385	1.21524	1.99368	1.31737	0.325797	1.26947	1.13296	0.544829
MG(18:3e)+H	MG(18:3e)+H	MG	2.43019	1.19519	2.54272	4.09488	1.63214	2.70204	5.90842	3.02615	3.02114	0.69837	2.69861	2.63868	1.63214	2.43019	1.19519	2.54272	2.69861	2.63868	3.02114	5.90842	3.02615	0.69837	2.70204	4.09488		2.22289	1.33389	1.8364	2.94792	4.70227	2.18882	2.17388	2.62067	1.9322	3.54253	2.63613	2.35529	2.3858	2.29958	1.8301	2.10293	3.67228	2.88098	2.68274	2.76374	2.3205	2.53531
MG(18:3e)+H	MG(18:3e)+H	MG	1.21094	0.67889	1.42275	2.60672	1.15878	1.31784	5.99895	1.08497	1.36385	1.1844	2.12004	1.90114	1.15878	1.21094	0.67889	1.42275	2.12004	1.90114	1.36385	5.99895	1.08497	1.1844	1.31784	2.60672		1.12654	0.711482	0.842142	1.92291	3.20173	0.974699	1.30525	1.26651	1.22752	2.07958	1.46038	1.15315	1.5721	1.4457	0.584719	1.4716	2.81913	1.95452	0.928441	1.34828	1.60325	1.24024
MG(22:5)+NH4	MG(22:5)+NH4	MG	0.910846	1.65761	1.08576	0.794504	5.6553	2.07766	0.60672	2.21579	1.16421	0.705271	0.918659	0.725881	5.6553	0.910846	1.65761	1.08576	0.918659	0.725881	1.16421	0.60672	2.21579	0.705271	2.07766	0.794504		1.19888	2.36659	1.95796	1.08361	1.12388	0.98912	0.568576	0.881281	0.766302	1.47474	0.57616	0.552842	1.7969	1.60623	1.82294	1.25629	1.03354	1.23852	1.34155	1.90719	1.1647	1.09931
MGDG(31:3e)+H	MGDG(31:3e)+H	MGDG	1.69712	2.02932	1.57406	1.31563	0.612837	1.01514	2.07624	0.914708	1.72001	1.09034	1.46912	1.79987	0.612837	1.69712	2.02932	1.57406	1.46912	1.79987	1.72001	2.07624	0.914708	1.09034	1.01514	1.31563		1.77602	1.92927	1.54225	2.18662	1.52358	2.1544	1.86183	1.7397	2.10143	2.28289	2.12012	1.73038	1.65154	1.69446	1.99247	1.89444	1.77408	1.80151	2.40719	1.88565	1.89523	1.81691
MGDG(44:2)+NH4	MGDG(44:2)+NH4	MGDG	1.34889	0.411596	0.241471	0.273827	0.306144	0.118478	0.166056	1.41392	0.323003	0.055701	0.164695	0.162988	0.306144	1.34889	0.411596	0.241471	0.164695	0.162988	0.323003	0.166056	1.41392	0.055701	0.118478	0.273827		0.318318	0.332484	0.273331	0.991926	0.215121	0.268352	0.312467	0.179277	0.152045	0.308215	0.307089	0.125217	0.23928	1.3069	0.268796	0.239388	0.41202	0.193201	0.295931	0.317484	0.116751	0.313506
MGDG(38:2e)-H	MGDG(38:2e)-H	MGDG	0.597913	0.450635	0.232327	0.178464	0.359435	0.214354	0.237562	0.500414	0.366714	0.220504	0.387007	0.389321	0.359435	0.597913	0.450635	0.232327	0.387007	0.389321	0.366714	0.237562	0.500414	0.220504	0.214354	0.178464		0.564465	0.393831	0.394248	0.385171	0.463375	0.407069	0.323557	0.344166	0.364487	0.374972	0.202313	0.250853	0.30476	0.400532	0.312898	0.261168	0.287168	0.376139	0.460493	0.41836	0.396531	0.393466
MGDG(40:5e)-H	MGDG(40:5e)-H	MGDG	0.27882	0.21631	0.150758	0.295616	0.216316	0.201264	0.4885	0.298375	0.340061	0.375632	0.296684	0.330859	0.216316	0.27882	0.21631	0.150758	0.296684	0.330859	0.340061	0.4885	0.298375	0.375632	0.201264	0.295616		0.711849	0.765807	0.424426	0.1755	0.838592	0.460151	0.603297	0.432716	0.331305	0.303091	0.35021	0.468212	0.532081	0.367613	0.622286	0.503002	0.427617	0.366086	0.841382	0.41576	0.629565	0.496527
MGDG(19:0_22:5)-H	MGDG(41:5)-H	MGDG	0.430304	0.263997	0.383963	0.34748	0.127658	0.363799	0.491266	0.174761	0.378514	0.352956	0.385689	0.39946	0.127658	0.430304	0.263997	0.383963	0.385689	0.39946	0.378514	0.491266	0.174761	0.352956	0.363799	0.34748		0.307441	0.420797	0.296145	0.33721	0.610738	0.30111	0.530662	0.254439	0.339581	0.331394	0.370714	0.341127	0.363471	0.362112	0.368116	0.405659	0.362407	0.391555	0.590634	0.285378	0.342494	0.308487
MGDG(46:8)-H	MGDG(46:8)-H	MGDG	0.035206	0.0270656	0.0277791	0.0301222	0.0208731	0.0212442	0.08909	0.0802309	0.0383733	0.121254	0.0450864	0.0425388	0.0208731	0.035206	0.0270656	0.0277791	0.0450864	0.0425388	0.0383733	0.08909	0.0802309	0.121254	0.0212442	0.0301222		0.128096	0.099767	0.042751	0.054898	0.0437736	0.0560396	0.0424269	0.0591835	0.0614448	0.0637293	0.0841262	0.0442032	0.0418172	0.10611	0.077781	0.049671	0.0378177	0.0468088	0.0860405	0.0496164	0.0200877	0.0534045
MGDG(47:13)-H	MGDG(47:13)-H	MGDG	0.130952	0.0760619	0.106468	0.142167	0.0512354	0.121734	0.220591	0.145303	0.135796	0.271338	0.250938	0.130703	0.0512354	0.130952	0.0760619	0.106468	0.250938	0.130703	0.135796	0.220591	0.145303	0.271338	0.121734	0.142167		0.116057	0.0936584	0.145852	0.121051	0.127499	0.0805473	0.083987	0.227917	0.131112	0.0671581	0.0814496	0.0535828	0.0475465	0.148869	0.131091	0.084525	0.114319	0.0697515	0.18838	0.0608014	0.15296	0.0554937
MGDG(34:0e)+HCOO	MGDG(34:0e)+HCOO	MGDG	0.416283	0.456393	0.200822	0.23282	0.299801	0.139778	0.637718	0.658901	0.391863	0.389549	0.457701	0.306683	0.299801	0.416283	0.456393	0.200822	0.457701	0.306683	0.391863	0.637718	0.658901	0.389549	0.139778	0.23282		0.730259	0.528493	0.509547	0.56987	0.53711	0.386299	0.287295	0.399646	0.46898	0.62676	0.27478	0.299394	0.384256	0.603554	0.462892	0.581076	0.369911	0.367297	0.646249	0.440688	0.407638	0.426016
OAHFA(47:4)-H	OAHFA(47:4)-H	OAHFA	20.358	12.6903	19.5049	28.3472	9.17269	9.61108	23.3256	24.4817	23.5013	22.638	33.9575	23.6083	9.17269	20.358	12.6903	19.5049	33.9575	23.6083	23.5013	23.3256	24.4817	22.638	9.61108	28.3472		25.7226	25.238	17.6083	23.8147	38.8522	26.025	31.9977	26.4829	21.0147	32.6749	28.2	19.7841	21.246	24.5552	20.5812	21.9747	31.5849	29.1832	33.0934	28.0005	18.3692	28.7331
OAHFA(14:0_33:5)-H	OAHFA(47:5)-H	OAHFA	20.1807	20.5857	6.56917	7.54006	12.489	5.79399	9.20282	22.0593	11.5628	7.66846	16.2389	10.6528	12.489	20.1807	20.5857	6.56917	16.2389	10.6528	11.5628	9.20282	22.0593	7.66846	5.79399	7.54006		11.0385	9.21374	7.89066	23.3268	31.1808	7.89968	8.02394	8.77068	7.99919	11.2992	5.26101	5.0663	6.49266	9.19066	8.48333	8.28907	15.2067	8.45477	10.6357	10.4283	7.21031	10.7105
OAHFA(45:4)-H	OAHFA(45:4)-H	OAHFA	21.5462	22.054	4.90793	11.5871	22.307	3.80989	10.4295	26.3892	9.84008	11.8854	36.9592	6.95117	22.307	21.5462	22.054	4.90793	36.9592	6.95117	9.84008	10.4295	26.3892	11.8854	3.80989	11.5871		13.9629	11.3152	9.23483	28.3892	27.3081	10.1893	11.3044	9.64938	9.42301	6.24615	10.291	10.401	19.6667	13.6478	8.5699	10.0975	22.2949	10.7632	15.7312	15.7134	8.96327	14.276
PA(43:7)-H	PA(43:7)-H	PA	2.47158	1.98291	1.71195	1.44758	0.88792	1.0127	2.03103	1.44989	2.45789	1.79728	2.1552	2.36673	0.88792	2.47158	1.98291	1.71195	2.1552	2.36673	2.45789	2.03103	1.44989	1.79728	1.0127	1.44758		3.07485	1.76509	1.38085	1.38515	2.82342	1.43846	1.54884	1.59869	1.6756	4.14284	2.44263	1.61676	1.56901	1.36386	2.52203	1.76227	1.73063	2.30718	2.92829	3.00769	1.33227	1.42498
PC(18:0_16:0)+Na	PC(34:0)+Na	PC	42.2812	53.9581	39.7592	26.128	26.9164	37.3074	51.2849	28.73	33.1094	23.3097	30.2719	31.9285	26.9164	42.2812	53.9581	39.7592	30.2719	31.9285	33.1094	51.2849	28.73	23.3097	37.3074	26.128		16.4083	22.9044	21.6126	23.3457	26.5744	23.2774	23.7844	11.2486	14.0677	27.8713	31.3708	25.2521	14.1417	22.8085	32.4355	23.4863	30.6071	23.6068	19.1738	18.672	15.7517	19.7423
PC(10:0e_6:0)+H	PC(16:0e)+H	PC	34.953	29.3886	34.6104	34.1399	31.6185	37.1001	35.1086	36.3952	35.5939	35.9024	34.9138	36.3591	31.6185	34.953	29.3886	34.6104	34.9138	36.3591	35.5939	35.1086	36.3952	35.9024	37.1001	34.1399		32.705	32.8123	38.2666	25.6696	32.127	24.9307	22.5881	25.5098	16.515	30.996	15.9934	11.5958	22.1015	23.7539	33.4622	30.2436	22.5518	30.3932	35.7874	30.3962	33.1655	26.1069
PC(8:1e_12:3)+H	PC(20:4e)+H	PC	2.73326	2.37207	3.00796	2.62896	2.97752	2.73378	2.77705	2.98422	3.21851	3.01518	2.61533	3.01064	2.97752	2.73326	2.37207	3.00796	2.61533	3.01064	3.21851	2.77705	2.98422	3.01518	2.73378	2.62896		3.08638	2.51047	4.38809	1.33403	2.0264	1.97566	1.61054	3.08061	1.90332	0.964441	0.975186	0.551396	1.33748	2.90209	2.91185	3.20941	2.84064	2.69099	1.23736	2.75492	2.27283	2.2086
PC(40:5e)+H	PC(40:5e)+H	PC	0.546654	0.623981	0.612477	0.488892	0.582017	0.44295	0.851959	0.658531	0.601738	0.555922	0.791658	0.733994	0.582017	0.546654	0.623981	0.612477	0.791658	0.733994	0.601738	0.851959	0.658531	0.555922	0.44295	0.488892		0.581267	0.516093	0.645006	0.892613	0.561108	0.626233	0.641811	0.798445	0.702621	0.471532	0.589527	0.25798	0.651645	0.648099	0.645043	0.319946	0.820139	0.51312	0.731611	0.539394	0.694963	0.681556
PC(44:6e)+H	PC(44:6e)+H	PC	0.757184	0.602546	0.742079	0.579765	0.661672	0.378525	0.228603	0.717734	0.704113	0.641471	0.718632	0.720226	0.661672	0.757184	0.602546	0.742079	0.718632	0.720226	0.704113	0.228603	0.717734	0.641471	0.378525	0.579765		0.563725	0.564284	0.590964	0.450395	0.537154	0.457832	0.41612	0.791993	0.426936	0.529958	0.559887	0.308675	0.71707	0.602167	0.626193	0.605839	0.529142	0.599134	0.497802	0.524085	0.62886	0.633325
PC(32:0)+Na	PC(32:0)+Na	PC	5.87991	6.98491	5.78252	5.16147	2.43934	5.64488	5.78834	7.54168	5.87299	5.46568	6.05034	5.8284	2.43934	5.87991	6.98491	5.78252	6.05034	5.8284	5.87299	5.78834	7.54168	5.46568	5.64488	5.16147		2.15751	4.6143	2.41072	6.34462	5.62843	4.50633	3.93803	4.84052	3.03907	5.54563	3.22174	5.37049	3.94562	5.59182	4.78966	4.88454	6.82294	5.59881	6.18041	4.64269	5.56277	4.54916
PC(8:1e_24:0)+H	PC(32:1e)+H	PC	0.215331	0.234089	0.187059	0.180166	0.19692	0.266711	0.131982	0.282258	0.238169	0.249429	0.135887	0.219512	0.19692	0.215331	0.234089	0.187059	0.135887	0.219512	0.238169	0.131982	0.282258	0.249429	0.266711	0.180166		0.240039	0.157788	0.224253	0.136918	0.212161	0.181945	0.0980258	0.12135	0.198071	0.179273	0.102435	0.108015	0.180328	0.173363	0.183967	0.147836	0.214675	0.137621	0.205838	0.19346	0.176521	0.20773
PC(20:1e_12:0)+Na	PC(32:1e)+Na	PC	0.0980433	0.0682415	0.0871044	0.053433	0.0451376	0.0586856	0.0843285	0.0537403	0.0654551	0.0558128	0.0828301	0.0195791	0.0451376	0.0980433	0.0682415	0.0871044	0.0828301	0.0195791	0.0654551	0.0843285	0.0537403	0.0558128	0.0586856	0.053433		0.129504	0.127349	0.129401	0.162476	0.0728895	0.129064	0.0921512	0.109502	0.0969346	0.141343	0.0724631	0.0814091	0.147193	0.125388	0.120389	0.0959455	0.0864784	0.0897173	0.119136	0.0825416	0.0950473	0.184486
PC(32:2)+H	PC(32:2)+H	PC	1.44084	1.19233	1.09001	1.29206	0.493124	1.29635	1.47157	0.356986	1.40836	1.47485	1.48461	1.52448	0.493124	1.44084	1.19233	1.09001	1.48461	1.52448	1.40836	1.47157	0.356986	1.47485	1.29635	1.29206		1.34937	0.540144	1.55502	1.65896	1.39355	1.32038	0.91326	0.865735	1.29877	1.63197	1.21186	1.44034	0.878881	1.41771	0.999672	1.26717	1.79762	1.18252	1.52911	1.26732	1.4117	1.23707
PC(17:1_16:1)+Na	PC(33:2)+Na	PC	0.180765	0.0500471	0.172322	0.169396	0.039855	0.186971	0.243781	0.0372788	0.14417	0.151984	0.151341	0.167251	0.039855	0.180765	0.0500471	0.172322	0.151341	0.167251	0.14417	0.243781	0.0372788	0.151984	0.186971	0.169396		0.0638541	0.0652614	0.133155	0.184719	0.128179	0.152591	0.172373	0.147855	0.124321	0.230713	0.180893	0.14245	0.146382	0.136346	0.0656153	0.132066	0.22403	0.158885	0.159626	0.150124	0.15375	0.0740048
PC(16:0_18:1)+Na	PC(34:1)+Na	PC	93.1032	81.0139	91.8171	90.6895	90.8701	85.1272	96.2481	95.5266	92.9544	93.4629	92.2651	95.7805	90.8701	93.1032	81.0139	91.8171	92.2651	95.7805	92.9544	96.2481	95.5266	93.4629	85.1272	90.6895		83.7185	80.928	90.2039	97.1845	88.6956	74.6984	59.2941	90.5602	79.3895	76.6773	93.1098	46.2276	66.7449	87.6058	86.449	73.7918	104.251	86.0191	71.2244	76.1003	80.2783	88.6209
PC(16:0_18:2)+H	PC(34:2)+H	PC	0.555524	0.384796	0.697748	0.626067	0.190176	0.64163	0.617449	0.60517	0.475108	0.642418	0.419214	0.61647	0.190176	0.555524	0.384796	0.697748	0.419214	0.61647	0.475108	0.617449	0.60517	0.642418	0.64163	0.626067		0.401256	0.56306	0.415868	0.68322	0.517874	0.588933	0.604109	0.544765	0.610467	0.717821	0.577012	1.1658	0.73323	0.604588	0.557511	0.523609	0.739057	0.45859	0.61308	0.445999	0.558163	0.418013
PC(16:0_18:2)+H	PC(34:2)+H	PC	0.467998	0.286616	0.324544	0.326128	0.242109	0.730383	0.54051	0.459533	0.338286	0.577272	0.283931	0.313772	0.242109	0.467998	0.286616	0.324544	0.283931	0.313772	0.338286	0.54051	0.459533	0.577272	0.730383	0.326128		0.182036	0.287441	0.38063	0.275651	0.330513	0.283574	0.154132	0.372185	0.211634	0.174596	0.218972	0.233043	0.280626	0.231257	0.242298	0.454974	0.231428	0.174633	0.28222	0.329051	0.319102	0.311515
PC(23:1_11:2)+H	PC(34:3)+H	PC	0.735257	0.69164	0.590226	0.711655	0.663153	0.731026	0.698381	0.592856	0.616904	0.595999	0.716888	0.797284	0.663153	0.735257	0.69164	0.590226	0.716888	0.797284	0.616904	0.698381	0.592856	0.595999	0.731026	0.711655		0.491448	0.562865	0.597194	0.636434	0.465528	0.643167	0.688781	0.572557	0.565934	0.890506	0.785167	0.619184	0.862648	0.375021	0.634436	0.553256	0.74857	0.681837	0.82315	0.594176	0.639391	0.630534
PC(34:4)+H	PC(34:4)+H	PC	0.134058	0.108119	0.0833095	0.0307229	0.0527821	0.0855282	0.0380265	0.0687787	0.0852386	0.0476687	0.0627943	0.11499	0.0527821	0.134058	0.108119	0.0833095	0.0627943	0.11499	0.0852386	0.0380265	0.0687787	0.0476687	0.0855282	0.0307229		0.119292	0.077219	0.0655562	0.124745	0.181369	0.0868132	0.072752	0.0526894	0.0826444	0.00118915	0.0422382	0.0365083	0.09001	0.123831	0.0421035	0.194414	0.108944	0.115904	0.0828773	0.12451	0.0969291	0.0700312
PC(34:4)+H	PC(34:4)+H	PC	0.228543	0.164645	0.204214	0.144779	0.185839	0.262954	0.514108	0.173729	0.177655	0.445515	0.349464	0.300675	0.185839	0.228543	0.164645	0.204214	0.349464	0.300675	0.177655	0.514108	0.173729	0.445515	0.262954	0.144779		0.123217	0.0887966	0.147138	0.201491	0.195553	0.177786	0.173858	0.135418	0.258034	0.448867	0.392065	0.313477	0.126598	0.0815363	0.0676899	0.157912	0.275161	0.277553	0.15163	0.117051	0.206128	0.132047
PC(35:0)+H	PC(35:0)+H	PC	0.0233821	0.00582721	0.0243955	0.0102649	0.00602876	0.00925826	0.0308255	0.0348097	0.0299345	0.0250087	0.0245366	0.0131057	0.00602876	0.0233821	0.00582721	0.0243955	0.0245366	0.0131057	0.0299345	0.0308255	0.0348097	0.0250087	0.00925826	0.0102649		0.0246981	0.0288024	0.0268187	0.0278339	0.0410835	0.0141408	0.0188511	0.0187287	0.0254634	0.0322092	0.0220683	0.00322151	0.0122475	0.0264854	0.0117586	0.0215357	0.0291838	0.0216028	0.0129043	0.0441254	0.0142891	0.00927305
PC(35:0)+H	PC(35:0)+H	PC	0.0173336	0.0105201	0.0109559	0.00790738	0.00572307	0.00563211	0.0178865	0.0129864	0.0232333	0.0146231	0.0142604	0.0133826	0.00572307	0.0173336	0.0105201	0.0109559	0.0142604	0.0133826	0.0232333	0.0178865	0.0129864	0.0146231	0.00563211	0.00790738		0.0152988	0.0105646	0.0157391	0.0144607	0.0142523	0.0043221	0.0132738	0.00808952	0.0117221	0.0142165	0.0108895	0.00387022	0.00724315	0.00901554	0.00877563	0.0147161	0.0127311	0.0096385	0.0126217	0.0125796	0.00850656	0.00911782
PC(25:0_10:3)+Na	PC(35:3)+Na	PC	0.138211	0.0988894	0.0942758	0.108991	0.0767992	0.0742634	0.13453	0.124164	0.214736	0.133708	0.122581	0.118494	0.0767992	0.138211	0.0988894	0.0942758	0.122581	0.118494	0.214736	0.13453	0.124164	0.133708	0.0742634	0.108991		0.108756	0.101568	0.102318	0.142373	0.121238	0.0737628	0.0618547	0.0531155	0.111669	0.132	0.126711	0.0633363	0.0644937	0.11785	0.0920729	0.0936542	0.15933	0.106932	0.136306	0.108612	0.0973976	0.106666
PC(17:1_18:2)+H	PC(35:3)+H	PC	0.0629949	0.0749632	0.0342218	0.0927101	0.0225796	0.0442453	0.125501	0.0110699	0.105168	0.209436	0.270485	0.222059	0.0225796	0.0629949	0.0749632	0.0342218	0.270485	0.222059	0.105168	0.125501	0.0110699	0.209436	0.0442453	0.0927101		0.0471987	1.35591	0.0701827	0.191203	0.723061	0.0531504	0.0381756	0.0639079	0.0898081	0.0941505	0.0570862	0.119046	0.0455419	0.0404825	1.0837	0.0605994	0.159117	0.0655957	0.015688	0.0279804	0.0786982	0.624227
PC(35:4)+H	PC(35:4)+H	PC	1.32863	1.28705	1.30449	1.28133	1.12149	1.00163	1.46248	1.28903	1.23093	1.23775	1.1179	1.29107	1.12149	1.32863	1.28705	1.30449	1.1179	1.29107	1.23093	1.46248	1.28903	1.23775	1.00163	1.28133		1.05661	0.665352	0.703511	1.2023	1.3382	0.584119	0.998333	0.999352	1.20863	1.31556	1.4384	0.794834	1.10518	1.19195	0.590515	1.13974	1.40157	1.12309	0.631452	1.06509	0.947552	0.946199
PC(17:1_18:3)+Na	PC(35:4)+Na	PC	0.0202651	0.00441501	0.0185687	0.0179345	0.00367162	0.0179534	0.0329718	0.0035403	0.0188812	0.014916	0.0201588	0.0179325	0.00367162	0.0202651	0.00441501	0.0185687	0.0201588	0.0179325	0.0188812	0.0329718	0.0035403	0.014916	0.0179534	0.0179345		0.00474711	0.00597341	0.0130238	0.0171676	0.0159341	0.0115633	0.0189701	0.0152913	0.0130946	0.0227832	0.0207394	0.00789231	0.00877614	0.0158796	0.0128916	0.0184879	0.0213755	0.0167329	0.0109377	0.016196	0.0179378	0.0044533
PC(35:5)+H	PC(35:5)+H	PC	0.175165	0.150793	0.160713	0.174462	0.145451	0.148453	0.1761	0.139887	0.191206	0.158739	0.183065	0.209756	0.145451	0.175165	0.150793	0.160713	0.183065	0.209756	0.191206	0.1761	0.139887	0.158739	0.148453	0.174462		0.134007	0.0912814	0.0545058	0.253735	0.152057	0.0674349	0.163018	0.112489	0.160113	0.20198	0.134391	0.0744126	0.18159	0.223631	0.0693174	0.125305	0.236771	0.134768	0.0747927	0.125346	0.127868	0.0991157
PC(26:1_10:0)+Na	PC(36:1)+Na	PC	6.83878	4.89567	6.71222	7.21311	3.50546	6.93063	6.35484	5.40384	7.98514	6.80901	8.08733	7.18708	3.50546	6.83878	4.89567	6.71222	8.08733	7.18708	7.98514	6.35484	5.40384	6.80901	6.93063	7.21311		6.17095	4.72184	6.12037	6.87949	7.74442	3.5911	4.22066	6.94456	5.5314	5.26365	7.51623	3.01991	4.04425	6.45211	6.58583	4.5853	9.40096	7.27504	6.18368	5.6618	5.6797	4.90574
PC(36:1e)+Na	PC(36:1e)+Na	PC	2.36899	1.32928	2.03962	1.10371	1.62584	1.0753	2.34428	2.37679	2.60151	2.22075	2.42583	2.4921	1.62584	2.36899	1.32928	2.03962	2.42583	2.4921	2.60151	2.34428	2.37679	2.22075	1.0753	1.10371		1.60422	1.63355	1.95067	2.12163	1.8732	1.81565	2.16522	1.5647	2.08882	1.10483	2.11562	1.1009	1.88247	2.36109	1.45556	1.58335	2.94574	1.47126	2.06661	2.2519	2.33262	1.96413
PC(36:1e)+H	PC(36:1e)+H	PC	0.113512	0.0817357	0.0771191	0.0405705	0.09856	0.0853126	0.0750425	0.116137	0.0949545	0.0817825	0.085506	0.126049	0.09856	0.113512	0.0817357	0.0771191	0.085506	0.126049	0.0949545	0.0750425	0.116137	0.0817825	0.0853126	0.0405705		0.0892597	0.139114	0.109256	0.0642881	0.119031	0.0986587	0.0901064	0.0630521	0.0720882	0.06373	0.0836265	0.0863326	0.0989777	0.105483	0.0969531	0.0507232	0.0749465	0.117306	0.130858	0.0791344	0.117077	0.0961675
PC(36:2e)+Na	PC(36:2e)+Na	PC	7.53591	6.45829	7.21825	5.95852	6.82033	4.99781	6.33016	7.53668	7.08479	5.84683	7.32651	7.24995	6.82033	7.53591	6.45829	7.21825	7.32651	7.24995	7.08479	6.33016	7.53668	5.84683	4.99781	5.95852		6.91347	7.186	7.55244	7.69261	7.39249	6.19564	6.00846	5.24857	6.85351	4.88213	7.54654	3.0917	6.82171	8.3521	6.98122	4.37237	9.38413	6.81811	8.9697	6.25405	6.75396	7.00849
PC(25:0_11:3)+Na	PC(36:3)+Na	PC	4.20267	2.0733	2.96542	3.09646	1.37889	2.95336	3.86311	2.28391	4.39543	4.7305	3.79407	4.30162	1.37889	4.20267	2.0733	2.96542	3.79407	4.30162	4.39543	3.86311	2.28391	4.7305	2.95336	3.09646		3.00624	3.03909	3.67128	3.25476	4.1869	2.42508	3.70605	3.02509	1.82638	3.07373	2.86014	1.84964	2.22382	3.26502	3.91993	2.81492	3.90293	3.21465	2.71149	3.13799	3.17256	3.14829
PC(16:0_20:3)+Na	PC(36:3)+Na	PC	5.70289	2.17782	1.8409	1.94873	1.90482	2.09147	2.24288	1.48913	2.11841	2.00861	2.28693	2.88772	1.90482	5.70289	2.17782	1.8409	2.28693	2.88772	2.11841	2.24288	1.48913	2.00861	2.09147	1.94873		1.09773	2.95611	3.73508	4.55044	2.38353	1.30815	2.66926	4.13647	1.89179	5.6876	2.59111	4.31688	2.66337	3.83873	2.37465	1.33938	12.2475	8.00471	1.68753	5.72291	2.69759	3.36711
PC(25:1_11:2)+H	PC(36:3)+H	PC	0.277304	0.253767	0.232573	0.21384	0.118365	0.20815	0.2626	0.191357	0.244341	0.233027	0.251284	0.279226	0.118365	0.277304	0.253767	0.232573	0.251284	0.279226	0.244341	0.2626	0.191357	0.233027	0.20815	0.21384		0.178206	0.184935	0.232051	0.229985	0.248554	0.130365	0.199212	0.146107	0.158857	0.193406	0.242695	0.128621	0.170366	0.286652	0.189527	0.216081	0.274437	0.198058	0.239732	0.198326	0.210354	0.148873
PC(18:3e_18:0)+H	PC(36:3e)+H	PC	0.710275	0.219908	0.716045	0.244344	0.385752	0.5838	0.745203	0.264622	0.553677	0.44923	0.808559	0.755621	0.385752	0.710275	0.219908	0.716045	0.808559	0.755621	0.553677	0.745203	0.264622	0.44923	0.5838	0.244344		0.685326	0.884153	0.791476	0.628162	0.785428	0.648875	0.876574	0.488485	0.577695	0.419807	0.655801	0.653811	0.524957	0.787238	0.869263	0.660906	0.602829	0.493838	0.748482	0.176986	0.769609	0.576818
PC(18:2_18:2)+H	PC(36:4)+H	PC	1.81202	1.76747	1.90507	1.80177	2.48208	1.8025	2.04759	2.22652	1.88969	2.00329	1.98853	2.01339	2.48208	1.81202	1.76747	1.90507	1.98853	2.01339	1.88969	2.04759	2.22652	2.00329	1.8025	1.80177		1.5621	1.74123	1.96406	2.17002	1.75135	1.88734	1.74215	1.90506	1.69415	2.08038	1.33114	1.85573	1.91109	1.93413	1.78797	1.58416	1.55793	0.794671	2.12566	1.64814	1.52601	1.75613
PC(36:5)+H	PC(36:5)+H	PC	0.383558	0.422446	0.430846	0.490148	0.0633216	0.503524	0.694586	0.532742	0.547827	0.397589	0.435218	0.502297	0.0633216	0.383558	0.422446	0.430846	0.435218	0.502297	0.547827	0.694586	0.532742	0.397589	0.503524	0.490148		0.445631	0.472344	0.404957	0.636204	0.19828	0.2288	0.438793	0.202703	0.439108	0.516522	0.701787	0.874252	0.742411	0.187094	0.378714	0.449524	0.290541	0.649548	0.599111	0.182848	0.46633	0.566526
PC(16:2e_20:3)+H	PC(36:5e)+H	PC	0.531878	0.314621	0.392392	0.495317	0.202471	0.513133	0.504174	0.341582	0.467076	0.480026	0.466815	0.514413	0.202471	0.531878	0.314621	0.392392	0.466815	0.514413	0.467076	0.504174	0.341582	0.480026	0.513133	0.495317		1.11383	0.52277	0.0829721	1.16123	1.49924	0.500723	0.917079	0.260982	0.538792	0.401482	0.703753	0.564327	0.561778	0.540515	0.99515	0.597857	0.561088	1.5411	0.375783	1.19772	0.37028	1.20451
PC(22:4_14:2)+H	PC(36:6)+H	PC	0.494601	0.389423	0.429835	0.439645	0.152999	0.345407	0.377434	0.226821	0.429384	0.45736	0.327338	0.398162	0.152999	0.494601	0.389423	0.429835	0.327338	0.398162	0.429384	0.377434	0.226821	0.45736	0.345407	0.439645		0.274122	0.200659	0.443282	0.342799	0.360651	0.505716	0.325965	0.333972	0.229324	0.307246	0.294639	0.504405	0.331815	0.354905	0.541446	0.290004	0.4336	0.402334	0.515951	0.17299	0.353152	0.394
PC(36:6e)+H	PC(36:6e)+H	PC	0.116238	0.115686	0.0722437	0.0398468	0.0346027	0.0438812	0.204375	0.0456507	0.135432	0.0774732	0.105886	0.126478	0.0346027	0.116238	0.115686	0.0722437	0.105886	0.126478	0.135432	0.204375	0.0456507	0.0774732	0.0438812	0.0398468		0.12124	0.0780811	0.122902	0.1364	0.105493	0.111422	0.0855081	0.0369653	0.0876719	0.0861855	0.100193	0.0139848	0.0336866	0.122606	0.0805549	0.151727	0.17216	0.06275	0.053257	0.114712	0.107194	0.0961742
PC(36:6e)+H	PC(36:6e)+H	PC	0.280745	0.18008	0.252512	0.252709	0.24927	0.357588	0.210158	0.194582	0.245817	0.250582	0.249971	0.236892	0.24927	0.280745	0.18008	0.252512	0.249971	0.236892	0.245817	0.210158	0.194582	0.250582	0.357588	0.252709		0.403544	0.556372	0.539833	0.762369	0.294439	0.757193	0.783619	0.414976	0.449064	0.645218	0.54986	0.582335	0.860478	0.555481	0.689984	0.70952	0.490181	0.488642	0.969407	0.502405	0.609137	0.780687
PC(37:1)+Na	PC(37:1)+Na	PC	0.164863	0.174156	0.21308	0.151149	0.115694	0.102743	0.230876	0.136662	0.240011	0.122899	0.230754	0.250039	0.115694	0.164863	0.174156	0.21308	0.230754	0.250039	0.240011	0.230876	0.136662	0.122899	0.102743	0.151149		0.201722	0.172942	0.164352	0.214191	0.135836	0.0668029	0.211176	0.187341	0.207441	0.192365	0.221811	0.0783579	0.151068	0.260208	0.199798	0.149071	0.292292	0.143969	0.178312	0.239116	0.205793	0.215065
PC(37:2)+Na	PC(37:2)+Na	PC	0.207467	0.217532	0.248733	0.230442	0.185028	0.152095	0.226486	0.236534	0.362851	0.207746	0.259309	0.231017	0.185028	0.207467	0.217532	0.248733	0.259309	0.231017	0.362851	0.226486	0.236534	0.207746	0.152095	0.230442		0.206527	0.190683	0.160996	0.282	0.19219	0.184763	0.209349	0.155778	0.201435	0.229688	0.232099	0.0671653	0.0932967	0.19547	0.158829	0.177689	0.227543	0.197183	0.175731	0.190809	0.173995	0.214278
PC(38:1)+Na	PC(38:1)+Na	PC	1.62757	0.509788	1.3091	1.59262	0.750447	1.35855	1.7597	1.21488	1.8556	2.11529	2.09667	1.74811	0.750447	1.62757	0.509788	1.3091	2.09667	1.74811	1.8556	1.7597	1.21488	2.11529	1.35855	1.59262		1.40908	0.942308	1.872	1.23429	1.74594	0.802657	1.43087	1.67714	1.79056	0.814516	1.84367	0.638188	0.795627	1.8992	1.45519	1.2309	2.05585	1.73925	1.18556	1.59467	1.55392	1.02239
PC(38:2)+Na	PC(38:2)+Na	PC	2.56338	1.08294	1.57411	2.20617	1.45184	1.77159	2.06969	1.96835	2.43202	2.01733	2.24785	1.89655	1.45184	2.56338	1.08294	1.57411	2.24785	1.89655	2.43202	2.06969	1.96835	2.01733	1.77159	2.20617		1.82904	1.61629	1.76362	1.70156	2.4122	1.20704	1.66869	2.26208	1.38922	1.27544	2.22769	1.32363	0.946081	2.84114	2.39307	2.01565	2.16348	2.249	1.88797	2.17579	1.87133	1.86125
PC(18:0e_20:4)+Na	PC(38:4e)+Na	PC	0.759509	0.673392	0.547325	0.583739	0.684753	0.422486	0.690934	0.658665	0.716004	0.522365	0.682189	0.789864	0.684753	0.759509	0.673392	0.547325	0.682189	0.789864	0.716004	0.690934	0.658665	0.522365	0.422486	0.583739		0.740366	0.789116	0.764623	0.884652	0.830792	0.545605	0.558433	0.316082	0.653786	0.899302	0.806418	0.45854	0.623765	0.818414	0.716145	0.468632	0.689422	0.628739	0.817684	0.703545	0.671286	0.732437
PC(18:3_20:2)+Na	PC(38:5)+Na	PC	0.46056	0.281911	0.333828	0.307901	0.233996	0.334935	0.477353	0.366202	0.476933	0.352549	0.479915	0.476447	0.233996	0.46056	0.281911	0.333828	0.479915	0.476447	0.476933	0.477353	0.366202	0.352549	0.334935	0.307901		0.379729	0.397666	0.397655	0.503259	0.378727	0.375163	0.382389	0.237438	0.293631	0.307685	0.44922	0.205001	0.262765	0.407437	0.393683	0.421703	0.461284	0.334868	0.465053	0.373694	0.351504	0.343319
PC(18:3_20:3)+Na	PC(38:6)+Na	PC	0.0168678	0.0188689	0.0162282	0.015278	0.0177694	0.0133672	0.0166219	0.0193857	0.0181027	0.0139343	0.0170367	0.017261	0.0177694	0.0168678	0.0188689	0.0162282	0.0170367	0.017261	0.0181027	0.0166219	0.0193857	0.0139343	0.0133672	0.015278		0.0428025	0.061497	0.0135933	0.0268362	0.0185578	0.0111047	0.0297041	0.00323771	0.00797816	0.00676911	0.01898	0.00916515	0.00661629	0.03671	0.0441936	0.0280615	0.051372	0.0431436	0.0529291	0.0180462	0.0128614	0.0427962
PC(16:1_22:6)+Na	PC(38:7)+Na	PC	0.0208079	0.0397501	0.0265985	0.0199155	0.0228634	0.0255425	0.0419434	0.0411667	0.0414865	0.0277794	0.0321721	0.0272492	0.0228634	0.0208079	0.0397501	0.0265985	0.0321721	0.0272492	0.0414865	0.0419434	0.0411667	0.0277794	0.0255425	0.0199155		0.0311552	0.0255139	0.0187301	0.0414654	0.0387532	0.0235016	0.0293572	0.0145793	0.01948	0.0341385	0.0221318	0.019986	0.0166203	0.0356318	0.0184688	0.0176653	0.0237346	0.0216721	0.0342117	0.0262624	0.0234409	0.0227226
PC(20:5_18:2)+H	PC(38:7)+H	PC	1.08494	1.14679	2.40701	1.31837	2.52992	1.51981	1.78979	1.40853	1.75607	1.26559	1.12572	1.0465	2.52992	1.08494	1.14679	2.40701	1.12572	1.0465	1.75607	1.78979	1.40853	1.26559	1.51981	1.31837		0.220746	1.21507	1.6303	1.23204	1.30333	1.51265	1.70226	1.15219	1.23244	1.85115	1.52631	1.88209	1.79505	1.03395	1.56981	1.5385	1.98392	1.10314	1.6928	1.28925	1.54118	1.20299
PC(38:8)+H	PC(38:8)+H	PC	0.109184	0.0995303	0.114311	0.0601516	0.0300725	0.10247	0.129636	0.0484232	0.11212	0.0698697	0.122332	0.121801	0.0300725	0.109184	0.0995303	0.114311	0.122332	0.121801	0.11212	0.129636	0.0484232	0.0698697	0.10247	0.0601516		0.104824	0.227462	0.0931167	0.0919663	0.0844621	0.072028	0.113809	0.0909522	0.0672659	0.10002	0.0845318	0.0962314	0.122073	0.132242	0.155472	0.0738591	0.115462	0.114032	0.165675	0.0976849	0.110781	0.0680598
PC(38:8)+H	PC(38:8)+H	PC	0.105563	0.110532	0.107894	0.102282	0.0348481	0.067226	0.093832	0.0542314	0.141345	0.10546	0.123585	0.090348	0.0348481	0.105563	0.110532	0.107894	0.123585	0.090348	0.141345	0.093832	0.0542314	0.10546	0.067226	0.102282		0.0775069	0.0868282	0.101646	0.0912451	0.0857431	0.0900675	0.105177	0.122515	0.0654875	0.101894	0.0849139	0.0558685	0.100399	0.10321	0.0818475	0.0916472	0.101085	0.0882743	0.11265	0.106259	0.111043	0.0721298
PC(38:8)+H	PC(38:8)+H	PC	1.052	2.57541	0.875759	0.826022	0.656223	0.891379	1.84865	1.03646	1.06219	1.05571	1.34639	1.22948	0.656223	1.052	2.57541	0.875759	1.34639	1.22948	1.06219	1.84865	1.03646	1.05571	0.891379	0.826022		0.862899	0.69311	0.797915	0.952607	0.830014	0.739302	0.505179	0.834975	0.825492	0.941033	0.940954	0.235224	0.645688	0.827312	0.63166	0.711584	1.02295	0.799384	0.333923	0.842799	0.85385	0.817148
PC(28:1_11:2)+H	PC(39:3)+H	PC	0.0391145	0.0481001	0.0560541	0.0383091	0.00943484	0.0265297	0.0454	0.00975936	0.110226	0.041017	0.0821081	0.0575868	0.00943484	0.0391145	0.0481001	0.0560541	0.0821081	0.0575868	0.110226	0.0454	0.00975936	0.041017	0.0265297	0.0383091		0.0678443	0.0114004	0.0280797	0.0706569	0.0440196	0.0166888	0.0563364	0.0280224	0.0227848	0.0357171	0.0494314	0.0307982	0.0311858	0.05337	0.0352665	0.0485802	0.0733539	0.0271489	0.026516	0.0414528	0.0299486	0.0309322
PC(40:3)+H	PC(40:3)+H	PC	0.0990649	0.0748234	0.0672943	0.0736829	0.0945663	0.0444154	0.0580343	0.0610992	0.110218	0.0732932	0.0871152	0.0834256	0.0945663	0.0990649	0.0748234	0.0672943	0.0871152	0.0834256	0.110218	0.0580343	0.0610992	0.0732932	0.0444154	0.0736829		0.0501277	0.0544452	0.0518612	0.059332	0.0717088	0.0247091	0.0674545	0.0536811	0.0497785	0.0658839	0.0725388	0.0293	0.0776463	0.0380292	0.0457471	0.0440424	0.074924	0.0544327	0.0662674	0.0508169	0.0614246	0.0548546
PC(40:4)+H	PC(40:4)+H	PC	0.555134	0.258704	0.422048	0.447722	0.33173	0.292511	0.516673	0.344029	0.847365	0.43486	0.6386	0.583492	0.33173	0.555134	0.258704	0.422048	0.6386	0.583492	0.847365	0.516673	0.344029	0.43486	0.292511	0.447722		0.328518	0.34861	0.420976	0.329089	0.407407	0.170512	0.571019	0.373492	0.360244	0.22265	0.363972	0.136641	0.35243	0.356426	0.453471	0.317882	0.645716	0.438899	0.291929	0.319601	0.386126	0.329218
PC(28:1_12:4)+Na	PC(40:5)+Na	PC	0.113903	0.0626334	0.0820285	0.0832163	0.0581011	0.03899	0.074945	0.0564824	0.142375	0.107692	0.0965663	0.130416	0.0581011	0.113903	0.0626334	0.0820285	0.0965663	0.130416	0.142375	0.074945	0.0564824	0.107692	0.03899	0.0832163		0.0769976	0.0595462	0.0699604	0.095854	0.0796261	0.0731821	0.12892	0.0671129	0.077828	0.117049	0.102012	0.0894649	0.134729	0.123485	0.0965873	0.151302	0.0967482	0.14529	0.117257	0.0854294	0.111062	0.103919
PC(20:3_20:3)+H	PC(40:6)+H	PC	3.68161	3.10305	3.24044	3.17025	1.62557	3.17236	3.79758	2.08796	3.98776	3.5548	3.12144	4.62809	1.62557	3.68161	3.10305	3.24044	3.12144	4.62809	3.98776	3.79758	2.08796	3.5548	3.17236	3.17025		2.79096	1.72755	4.21755	4.70603	4.49036	2.5975	4.18615	4.90034	3.7813	4.43734	3.43164	4.30364	4.66887	2.5952	2.24025	2.96161	3.83427	2.87559	3.19845	2.32089	2.31558	2.65574
PC(22:5_18:2)+Na	PC(40:7)+Na	PC	0.0575084	0.0383244	0.031608	0.0352433	0.039543	0.0398823	0.0626642	0.0608629	0.053598	0.0560454	0.0551388	0.0568382	0.039543	0.0575084	0.0383244	0.031608	0.0551388	0.0568382	0.053598	0.0626642	0.0608629	0.0560454	0.0398823	0.0352433		0.0557418	0.0547869	0.0521141	0.0575358	0.0504681	0.0488447	0.040676	0.03318	0.0509401	0.05273	0.0657976	0.0215033	0.0447348	0.069218	0.0538816	0.0516642	0.0799236	0.0622819	0.0408824	0.0650553	0.0604116	0.0484049
PC(18:2e_22:5)+H	PC(40:7e)+H	PC	0.205535	0.0551324	0.0802204	0.0476578	0.212022	0.0257231	0.128031	0.162188	0.147331	0.0377011	0.0584314	0.150949	0.212022	0.205535	0.0551324	0.0802204	0.0584314	0.150949	0.147331	0.128031	0.162188	0.0377011	0.0257231	0.0476578		0.326647	0.378434	0.223886	0.284683	0.190756	0.241397	0.233476	0.0534607	0.173547	0.307203	0.238052	0.248593	0.148635	0.475898	0.290427	0.174103	0.147157	0.109867	0.228582	0.243517	0.263205	0.21646
PC(40:8e)+H	PC(40:8e)+H	PC	0.826105	0.814898	0.679921	0.672308	0.723282	0.70286	0.580373	0.839446	0.689867	0.791647	0.676804	0.842731	0.723282	0.826105	0.814898	0.679921	0.676804	0.842731	0.689867	0.580373	0.839446	0.791647	0.70286	0.672308		0.674727	1.01214	1.3343	0.80306	0.755513	0.900685	1.20063	0.844135	0.801161	0.831949	0.934603	0.807972	1.09608	1.05035	1.18542	0.514185	1.47685	0.821728	1.51967	1.08678	0.891055	0.982484
PC(18:2e_22:6)+H	PC(40:8e)+H	PC	0.156608	0.103697	0.0850521	0.0674264	0.0627658	0.0707829	0.124324	0.0790462	0.123453	0.0779842	0.10453	0.107329	0.0627658	0.156608	0.103697	0.0850521	0.10453	0.107329	0.123453	0.124324	0.0790462	0.0779842	0.0707829	0.0674264		0.220354	0.232565	0.260873	0.196881	0.0952818	0.13913	0.192282	0.172952	0.151882	0.147242	0.104449	0.161976	0.166919	0.218098	0.176414	0.101112	0.129951	0.150158	0.189439	0.180693	0.188506	0.159802
PC(40:9)+H	PC(40:9)+H	PC	0.534283	0.338977	0.427769	0.46716	0.134401	0.348011	0.529051	0.242541	0.488421	0.507556	0.52172	0.501995	0.134401	0.534283	0.338977	0.427769	0.52172	0.501995	0.488421	0.529051	0.242541	0.507556	0.348011	0.46716		0.285622	0.415551	0.507938	0.524079	0.399909	0.4078	0.432925	0.294183	0.289324	0.236135	0.393372	0.333561	0.408279	0.44725	0.429817	0.404172	0.446656	0.484617	0.416562	0.483715	0.420481	0.379409
PC(40:9)+H	PC(40:9)+H	PC	4.40749	4.12368	3.12632	3.0174	3.21407	3.27658	3.39938	5.04204	3.32546	3.19586	3.3127	3.57751	3.21407	4.40749	4.12368	3.12632	3.3127	3.57751	3.32546	3.39938	5.04204	3.19586	3.27658	3.0174		3.0676	3.20437	3.60083	3.97839	3.03702	3.17409	2.95294	3.17743	3.36082	4.01878	3.8927	3.3205	3.58092	2.01924	3.17226	2.90577	4.23603	3.26457	3.50096	3.52134	3.16057	3.43963
PC(42:11)+H	PC(42:11)+H	PC	0.111985	0.0462006	0.109016	0.151163	0.0217132	0.157868	0.112917	0.0401009	0.133112	0.116265	0.112704	0.138693	0.0217132	0.111985	0.0462006	0.109016	0.112704	0.138693	0.133112	0.112917	0.0401009	0.116265	0.157868	0.151163		0.210301	0.172304	0.131464	0.252564	0.0953973	0.0690587	0.116572	0.115893	0.104518	0.0762662	0.1092	0.133003	0.0635259	0.175365	0.114795	0.161439	0.230324	0.111697	0.0771715	0.07626	0.115191	0.105264
PC(42:2e)+H	PC(42:2e)+H	PC	0.0445125	0.0398576	0.0412669	0.0308841	0.0479024	0.0510784	0.0376395	0.0362463	0.0395562	0.0348164	0.040918	0.0444172	0.0479024	0.0445125	0.0398576	0.0412669	0.040918	0.0444172	0.0395562	0.0376395	0.0362463	0.0348164	0.0510784	0.0308841		0.0317655	0.0470312	0.0523366	0.0280002	0.0302665	0.0348367	0.0353012	0.0258175	0.0371826	0.0405327	0.0463714	0.0132917	0.037866	0.0810326	0.041688	0.0299341	0.0642839	0.0506345	0.0576365	0.048128	0.0454456	0.0511124
PC(42:2e)+H	PC(42:2e)+H	PC	0.0295387	0.0233575	0.0273026	0.0325324	0.0294271	0.0344744	0.0294162	0.0261046	0.0324604	0.0352648	0.0305124	0.0281709	0.0294271	0.0295387	0.0233575	0.0273026	0.0305124	0.0281709	0.0324604	0.0294162	0.0261046	0.0352648	0.0344744	0.0325324		0.0377013	0.0509597	0.0219957	0.0339609	0.0414669	0.0368048	0.0380511	0.0324164	0.0189512	0.0535935	0.0366779	0.0369109	0.0222233	0.0387524	0.0123834	0.0207808	0.0293862	0.035697	0.0339482	0.0142772	0.0486298	0.0307383
PC(42:4)+H	PC(42:4)+H	PC	0.0593408	0.0356935	0.0258649	0.0339796	0.0511402	0.0148578	0.0277352	0.0278612	0.035268	0.0410284	0.0371158	0.0335702	0.0511402	0.0593408	0.0356935	0.0258649	0.0371158	0.0335702	0.035268	0.0277352	0.0278612	0.0410284	0.0148578	0.0339796		0.0305505	0.030712	0.0308202	0.0323512	0.0350214	0.0166659	0.0286263	0.0233909	0.0481363	0.0288321	0.0416299	0.0103013	0.02531	0.036313	0.051772	0.0212483	0.0377898	0.02342	0.0330121	0.0327409	0.037619	0.05349
PC(20:0e_22:4)+Na	PC(42:4e)+Na	PC	0.23125	0.0923122	0.0736916	0.0391127	0.105228	0.0356055	0.0496621	0.0976924	0.0951569	0.0263449	0.0851606	0.104546	0.105228	0.23125	0.0923122	0.0736916	0.0851606	0.104546	0.0951569	0.0496621	0.0976924	0.0263449	0.0356055	0.0391127		0.0638483	0.0515931	0.0646808	0.0898273	0.068081	0.0576834	0.0462227	0.0166667	0.0495648	0.0918504	0.0775369	0.0333642	0.0825471	0.0590518	0.0793344	0.0619683	0.0446719	0.0584522	0.0809824	0.0743209	0.0735085	0.0591379
PC(42:5e)+Na	PC(42:5e)+Na	PC	0.0617074	0.0712515	0.0675372	0.0567783	0.0559353	0.023376	0.0209516	0.0697128	0.073356	0.030433	0.049171	0.089993	0.0559353	0.0617074	0.0712515	0.0675372	0.049171	0.089993	0.073356	0.0209516	0.0697128	0.030433	0.023376	0.0567783		0.0653302	0.055737	0.0866232	0.071653	0.0614964	0.0583376	0.0475147	0.0411275	0.0523529	0.0825083	0.0806345	0.0497605	0.0991159	0.0671898	0.0703955	0.0684712	0.0572501	0.0725005	0.069262	0.0752495	0.0560815	0.0647484
PC(42:5e)+H	PC(42:5e)+H	PC	0.0739432	0.0709473	0.0680068	0.0694594	0.0332104	0.0659179	0.019751	0.0372882	0.0704351	0.0773075	0.133513	0.085596	0.0332104	0.0739432	0.0709473	0.0680068	0.133513	0.085596	0.0704351	0.019751	0.0372882	0.0773075	0.0659179	0.0694594		0.0971205	0.107068	0.0379193	0.0131246	0.0612885	0.0258024	0.0642955	0.024005	0.0271734	0.00835294	0.0453597	0.0259709	0.0628355	0.0632574	0.0547043	0.053916	0.041062	0.0287063	0.0585776	0.0533504	0.0901011	0.0651059
PC(20:0e_22:5)+Na	PC(42:5e)+Na	PC	0.122276	0.0634456	0.074999	0.0386189	0.0550337	0.0411429	0.0665478	0.080171	0.0770444	0.0286841	0.0812781	0.0748702	0.0550337	0.122276	0.0634456	0.074999	0.0812781	0.0748702	0.0770444	0.0665478	0.080171	0.0286841	0.0411429	0.0386189		0.0523512	0.0545391	0.0807459	0.0690681	0.0665242	0.0639405	0.0596603	0.060699	0.0569072	0.0681094	0.0556688	0.0414724	0.0698415	0.063962	0.0448378	0.0492552	0.103714	0.0681242	0.0685221	0.0596131	0.0808227	0.0669225
PC(42:5e)+H	PC(42:5e)+H	PC	0.911701	0.5224	0.455188	0.265192	0.554742	0.268864	0.287307	0.666762	0.593905	0.255517	0.511942	0.692472	0.554742	0.911701	0.5224	0.455188	0.511942	0.692472	0.593905	0.287307	0.666762	0.255517	0.268864	0.265192		0.505298	0.482772	0.617781	0.276298	0.558067	0.352641	0.34779	0.365324	0.478401	0.405498	0.496429	0.183674	0.38935	0.548323	0.339312	0.37092	0.605798	0.49161	0.590811	0.490276	0.419654	0.483769
PC(42:6e)+H	PC(42:6e)+H	PC	0.40876	0.324145	0.390935	0.312472	0.33083	0.174629	0.162264	0.414335	0.443448	0.368754	0.41667	0.412754	0.33083	0.40876	0.324145	0.390935	0.41667	0.412754	0.443448	0.162264	0.414335	0.368754	0.174629	0.312472		0.384186	0.330477	0.402329	0.471671	0.364695	0.229334	0.309534	0.269076	0.336825	0.224432	0.528991	0.23794	0.345173	0.428484	0.318738	0.36096	0.474468	0.408996	0.38996	0.412508	0.375398	0.392228
PC(20:1e_22:5)+Na	PC(42:6e)+Na	PC	0.061616	0.0305003	0.0257677	0.0138438	0.0199172	0.0104058	0.0204164	0.0292269	0.0352412	0.0058824	0.0314523	0.0270266	0.0199172	0.061616	0.0305003	0.0257677	0.0314523	0.0270266	0.0352412	0.0204164	0.0292269	0.0058824	0.0104058	0.0138438		0.0238746	0.0208586	0.0184112	0.0246459	0.0184063	0.0135384	0.014484	0.0183782	0.0174021	0.0195496	0.0186113	0.0170937	0.0227352	0.0235102	0.0176361	0.0200809	0.0270344	0.0183329	0.0233304	0.0181589	0.0106729	0.0205577
PC(44:4e)+Na	PC(44:4e)+Na	PC	0.0512899	0.0595093	0.0575751	0.033722	0.0478832	0.0274893	0.0172187	0.044543	0.0500974	0.0473145	0.0573994	0.0614728	0.0478832	0.0512899	0.0595093	0.0575751	0.0573994	0.0614728	0.0500974	0.0172187	0.044543	0.0473145	0.0274893	0.033722		0.0419513	0.0321906	0.0332007	0.0323613	0.0372337	0.0250957	0.0272677	0.0313552	0.0248387	0.0338692	0.0350005	0.0150569	0.0372245	0.0371081	0.0305016	0.0231923	0.0323854	0.0423082	0.0268374	0.0339923	0.0538761	0.0372089
PC(44:4e)+Na	PC(44:4e)+Na	PC	0.212792	0.147974	0.0989962	0.0564929	0.116435	0.0643528	0.059527	0.113122	0.119762	0.0484385	0.100284	0.134742	0.116435	0.212792	0.147974	0.0989962	0.100284	0.134742	0.119762	0.059527	0.113122	0.0484385	0.0643528	0.0564929		0.0924314	0.106482	0.076368	0.117174	0.0837262	0.0795735	0.0564068	0.0598127	0.0901453	0.144665	0.10276	0.0632311	0.111347	0.130208	0.0282837	0.0247052	0.116779	0.100481	0.113796	0.0807712	0.0981116	0.105922
PC(44:5e)+Na	PC(44:5e)+Na	PC	0.0785341	0.083021	0.0752393	0.0573075	0.0782035	0.0256991	0.0169516	0.0947012	0.0882574	0.0438907	0.0544045	0.0953807	0.0782035	0.0785341	0.083021	0.0752393	0.0544045	0.0953807	0.0882574	0.0169516	0.0947012	0.0438907	0.0256991	0.0573075		0.108305	0.09848	0.0963114	0.105525	0.0911285	0.0577255	0.0492225	0.0453535	0.0746261	0.109018	0.0867312	0.0409576	0.0895347	0.105568	0.0898929	0.0872515	0.0584374	0.078598	0.101163	0.094558	0.0530704	0.0795887
PC(44:5e)+H	PC(44:5e)+H	PC	0.0563484	0.08411	0.0840087	0.077162	0.0507529	0.0595166	0.0303091	0.0412608	0.0721171	0.113079	0.0628003	0.0853368	0.0507529	0.0563484	0.08411	0.0840087	0.0628003	0.0853368	0.0721171	0.0303091	0.0412608	0.113079	0.0595166	0.077162		0.0303221	0.0212582	0.0422991	0.0314118	0.0399167	0.0434374	0.0418711	0.0278962	0.031785	0.0585857	0.0570364	0.0519245	0.0867585	0.0331194	0.0384351	0.0472521	0.0531417	0.0408346	0.053278	0.0793621	0.0377313	0.0448483
PC(44:6e)+H	PC(44:6e)+H	PC	0.209562	0.246077	0.183227	0.0982771	0.138224	0.107188	0.0672169	0.162266	0.179119	0.122488	0.165417	0.187323	0.138224	0.209562	0.246077	0.183227	0.165417	0.187323	0.179119	0.0672169	0.162266	0.122488	0.107188	0.0982771		0.0792934	0.112125	0.162566	0.0889665	0.0480895	0.0565463	0.117212	0.15026	0.0893745	0.118162	0.096904	0.0494618	0.0993975	0.166655	0.0849373	0.123281	0.178736	0.112685	0.08347	0.0911687	0.13374	0.101341
PC(44:6e)+H	PC(44:6e)+H	PC	0.174611	0.100185	0.0984661	0.047865	0.103504	0.0421282	0.0428745	0.107659	0.129513	0.0451143	0.100437	0.116201	0.103504	0.174611	0.100185	0.0984661	0.100437	0.116201	0.129513	0.0428745	0.107659	0.0451143	0.0421282	0.047865		0.0832231	0.0588327	0.0642301	0.0767474	0.0407251	0.0495428	0.0488709	0.0504164	0.0508293	0.0406944	0.0931296	0.0369714	0.0555626	0.0678075	0.0537137	0.042331	0.0678663	0.0761845	0.0541378	0.046598	0.0689183	0.0490938
PC(8:0e_6:0)+Na	PC(14:0e)+Na	PC	0.0325485	0.0131125	0.0171843	0.019488	0.0252228	0.0112709	0.016064	0.0104113	0.0184183	0.017808	0.0149035	0.0201194	0.0252228	0.0325485	0.0131125	0.0171843	0.0149035	0.0201194	0.0184183	0.016064	0.0104113	0.017808	0.0112709	0.019488		0.00990992	0.00229972	0.00869901	0.00543029	0.00709214	0.00259056	0.00312763	0.00575565	0.00395444	0.0094822	0.00239633	0.00287675	0.00235626	0.00238224	0.00786475	0.0139537	0.0117431	0.00922478	0.00893285	0.00894575	0.0103672	0.00419782
PC(8:1e_10:1)+H	PC(18:2e)+H	PC	11.7906	8.12289	10.0248	9.92175	7.92079	10.8475	10.3321	11.4393	11.3933	10.002	12.3179	11.5129	7.92079	11.7906	8.12289	10.0248	12.3179	11.5129	11.3933	10.3321	11.4393	10.002	10.8475	9.92175		12.133	12.9999	14.8936	5.82867	9.96552	11.7498	7.22504	6.76064	6.4745	4.02996	4.96123	3.19498	7.16053	8.04643	13.273	10.1002	8.66404	12.5906	13.2061	12.8159	10.551	7.70599
PC(8:0e_9:0)+Na	PC(17:0e)+Na	PC	0.0441846	0.0207003	0.0303049	0.0273373	0.014143	0.0226168	0.0268892	0.0207214	0.0454859	0.024041	0.0354172	0.028143	0.014143	0.0441846	0.0207003	0.0303049	0.0354172	0.028143	0.0454859	0.0268892	0.0207214	0.024041	0.0226168	0.0273373		0.0233191	0.0262755	0.0256428	0.0270572	0.021946	0.0117754	0.0205274	0.0177004	0.0166565	0.0394717	0.0156136	0.0116261	0.0161667	0.0215722	0.022189	0.0123909	0.0250566	0.0158564	0.0270738	0.0213737	0.0199326	0.0182123
PC(8:1e_12:4)+H	PC(20:5e)+H	PC	1.68919	1.32665	1.52199	1.60365	0.638824	1.62919	1.48024	1.21998	1.59144	0.975244	1.66066	1.65003	0.638824	1.68919	1.32665	1.52199	1.66066	1.65003	1.59144	1.48024	1.21998	0.975244	1.62919	1.60365		1.02786	1.48323	2.0933	0.874456	1.45163	1.63684	1.46359	1.33119	0.989315	0.627165	0.847104	0.417782	1.07446	1.36428	1.60168	1.77806	1.33434	1.42787	1.75823	1.55315	1.30151	1.09746
PC(8:0e_12:0)+H	PC(20:0e)+H	PC	0.056653	0.0375764	0.0571373	0.0527217	0.0540534	0.0407958	0.0481289	0.0347061	0.0624781	0.0363477	0.0563128	0.0589021	0.0540534	0.056653	0.0375764	0.0571373	0.0563128	0.0589021	0.0624781	0.0481289	0.0347061	0.0363477	0.0407958	0.0527217		0.0502362	0.059976	0.0465755	0.0388717	0.0404011	0.0282485	0.0540864	0.0310133	0.0291424	0.0533833	0.0484036	0.0238429	0.0493306	0.0585405	0.059788	0.0498897	0.0436081	0.0556496	0.0564236	0.0521466	0.0502075	0.0443354
PC(12:0e_10:1)+H	PC(22:1e)+H	PC	0.0651296	0.0161811	0.0149047	0.00566805	0.0496536	0.0110604	0.0119376	0.0160682	0.0132911	0.00533238	0.012302	0.0113884	0.0496536	0.0651296	0.0161811	0.0149047	0.012302	0.0113884	0.0132911	0.0119376	0.0160682	0.00533238	0.0110604	0.00566805		0.0105274	0.0132127	0.00996311	0.0143629	0.0101772	0.00355066	0.00791347	0.00363495	0.00526365	0.010378	0.00578045	0.00305845	0.00739588	0.0106003	0.00799005	0.00609289	0.0120431	0.00753477	0.0101668	0.00725284	0.00938793	0.0111718
PC(14:1e_10:0)+H	PC(24:1e)+H	PC	0.0241044	0.0142855	0.0104133	0.00741854	0.0123939	0.00914295	0.0100362	0.00992296	0.0140912	0.00633547	0.0119819	0.0163291	0.0123939	0.0241044	0.0142855	0.0104133	0.0119819	0.0163291	0.0140912	0.0100362	0.00992296	0.00633547	0.00914295	0.00741854		0.0107331	0.00944343	0.0109157	0.00885868	0.0108122	0.00540161	0.00944662	0.0066793	0.00728759	0.0101495	0.00783405	0.00379984	0.00672352	0.0111462	0.011579	0.00750776	0.0101125	0.00982686	0.0148678	0.00983462	0.0111928	0.0118637
PC(26:2e)+H	PC(26:2e)+H	PC	0.00216382	0.00200493	0.0032627	0.00248111	0.000968222	0.00160518	0.00193262	0.000973498	0.00349473	0.00304268	0.00270435	0.00332798	0.000968222	0.00216382	0.00200493	0.0032627	0.00270435	0.00332798	0.00349473	0.00193262	0.000973498	0.00304268	0.00160518	0.00248111		0.00266537	0.0016083	0.0020687	0.000757489	0.00194264	0.00192766	0.00232156	0.0024055	0.00161786	0.000819216	0.00188025	0.00108242	0.00200511	0.00223347	0.00337604	0.00234896	0.00179791	0.00168557	0.00156913	0.00257734	0.00249523	0.00184038
PC(28:0)+H	PC(28:0)+H	PC	0.00967542	0.0216215	0.0193762	0.0150685	0.00448256	0.0434445	0.0477863	0.00358254	0.0199771	0.0285315	0.0384152	0.0418526	0.00448256	0.00967542	0.0216215	0.0193762	0.0384152	0.0418526	0.0199771	0.0477863	0.00358254	0.0285315	0.0434445	0.0150685		0.0314527	0.00442359	0.0139665	0.0131329	0.0264834	0.0164559	0.00631453	0.0114895	0.0334465	0.0470386	0.0267979	0.0226159	0.00307489	0.00845586	0.0157673	0.032014	0.0294726	0.0316641	0.024924	0.0227671	0.106966	0.027831
PC(30:2)+H	PC(30:2)+H	PC	0.00262924	0.00248848	0.00265758	0.00198343	0.000893537	0.00575737	0.00642559	0.000569671	0.00390861	0.0028406	0.00397893	0.00421512	0.000893537	0.00262924	0.00248848	0.00265758	0.00397893	0.00421512	0.00390861	0.00642559	0.000569671	0.0028406	0.00575737	0.00198343		0.00609166	0.0010817	0.000392681	0.00222964	0.00384033	0.00217099	0.00196214	0.0014482	0.00335981	0.00608644	0.00183635	0.00864611	0.00115513	0.00228038	0.00342422	0.00648102	0.0059957	0.00777911	0.00385055	0.00328366	0.041359	0.00559052
PC(30:1)+H	PC(30:1)+H	PC	0.0627251	0.0669224	0.0480147	0.0617232	0.0195611	0.0751537	0.11668	0.0177347	0.0511174	0.0751171	0.11611	0.0833026	0.0195611	0.0627251	0.0669224	0.0480147	0.11611	0.0833026	0.0511174	0.11668	0.0177347	0.0751171	0.0751537	0.0617232		0.0680382	0.00867255	0.0292339	0.0445174	0.0768431	0.038367	0.0170163	0.0513975	0.0645785	0.0792513	0.0359683	0.0336401	0.0154555	0.0400869	0.0255487	0.0779659	0.0955157	0.0833957	0.0217422	0.0659924	0.116487	0.0359631
PC(20:0_11:2)+H	PC(31:2)+H	PC	0.553881	0.169206	0.442799	0.500849	0.241104	0.49533	0.692209	0.274297	0.51125	0.56504	0.640447	0.539945	0.241104	0.553881	0.169206	0.442799	0.640447	0.539945	0.51125	0.692209	0.274297	0.56504	0.49533	0.500849		0.312032	0.203509	0.403467	0.605788	0.429491	0.50762	0.462546	0.422158	0.486899	0.669329	0.522862	0.427726	0.325434	0.455257	0.345398	0.449441	0.589055	0.508275	0.452978	0.482214	0.494438	0.243269
PC(31:1)+H	PC(31:1)+H	PC	0.181588	0.0623661	0.123046	0.146947	0.105743	0.139171	0.303897	0.0879755	0.159552	0.24424	0.252746	0.191451	0.105743	0.181588	0.0623661	0.123046	0.252746	0.191451	0.159552	0.303897	0.0879755	0.24424	0.139171	0.146947		0.0587628	0.0391612	0.0678691	0.139855	0.157751	0.0998646	0.159532	0.131978	0.121451	0.168142	0.150943	0.0675326	0.0688619	0.134784	0.103727	0.158376	0.198101	0.163163	0.0741914	0.117153	0.151058	0.0342397
PC(22:2_10:1)+H	PC(32:3)+H	PC	0.0245189	0.0296291	0.0255207	0.0243088	0.0111734	0.0327452	0.0276995	0.0123892	0.019846	0.027431	0.0295768	0.0293353	0.0111734	0.0245189	0.0296291	0.0255207	0.0295768	0.0293353	0.019846	0.0276995	0.0123892	0.027431	0.0327452	0.0243088		0.0268284	0.0182307	0.0358833	0.0262381	0.0265752	0.0334535	0.0251097	0.0116991	0.0267572	0.0355002	0.011936	0.0177047	0.0170686	0.0183932	0.0168315	0.0268067	0.0342723	0.0300848	0.0308028	0.0429503	0.0555731	0.0166497
PC(33:3)+H	PC(33:3)+H	PC	0.331069	0.0609802	0.34787	0.279297	0.11463	0.317597	0.318573	0.0906245	0.326778	0.308582	0.324951	0.355187	0.11463	0.331069	0.0609802	0.34787	0.324951	0.355187	0.326778	0.318573	0.0906245	0.308582	0.317597	0.279297		0.140694	0.21139	0.254061	0.334091	0.241055	0.244408	0.279538	0.264099	0.194765	0.32611	0.292622	0.190282	0.237809	0.336265	0.193414	0.197885	0.312147	0.256134	0.272186	0.232585	0.269931	0.0675964
PC(33:0)+H	PC(33:0)+H	PC	0.1253	0.119295	0.115053	0.112346	0.0575096	0.0986725	0.151856	0.281751	0.153379	0.112115	0.151725	0.164415	0.0575096	0.1253	0.119295	0.115053	0.151725	0.164415	0.153379	0.151856	0.281751	0.112115	0.0986725	0.112346		0.123968	0.0692942	0.123133	0.12452	0.091691	0.0737187	0.0983343	0.0719535	0.106813	0.144762	0.0996074	0.0455285	0.0614633	0.226216	0.103499	0.126061	0.106707	0.0911171	0.152696	0.110478	0.100762	0.110787
PC(34:5)+H	PC(34:5)+H	PC	0.236074	0.230624	0.19429	0.204213	0.0473196	0.212393	0.213443	0.039606	0.215177	0.199632	0.215746	0.221479	0.0473196	0.236074	0.230624	0.19429	0.215746	0.221479	0.215177	0.213443	0.039606	0.199632	0.212393	0.204213		0.177775	0.119318	0.222055	0.24296	0.179897	0.203631	0.178856	0.187199	0.197926	0.239693	0.224546	0.167596	0.198744	0.190273	0.190282	0.182337	0.203606	0.172863	0.210518	0.211675	0.169679	0.190153
PC(36:7)+H	PC(36:7)+H	PC	0.0631384	0.0517191	0.0421323	0.0605561	0.0158006	0.0716652	0.0779789	0.0176677	0.0650542	0.0480951	0.0810278	0.0669658	0.0158006	0.0631384	0.0517191	0.0421323	0.0810278	0.0669658	0.0650542	0.0779789	0.0176677	0.0480951	0.0716652	0.0605561		0.0527703	0.022053	0.0611266	0.0603398	0.0595816	0.0314571	0.0277716	0.0533987	0.063217	0.0547134	0.0444273	0.0302798	0.0250087	0.0586401	0.0396427	0.058391	0.0651277	0.0570787	0.0430635	0.0534767	0.0613747	0.0492517
PC(14:1e_21:1)+Na	PC(35:2e)+Na	PC	0.0504574	0.0305954	0.0240668	0.0237921	0.0300539	0.0190032	0.0400973	0.0144596	0.0465347	0.0285387	0.0503471	0.0499199	0.0300539	0.0504574	0.0305954	0.0240668	0.0503471	0.0499199	0.0465347	0.0400973	0.0144596	0.0285387	0.0190032	0.0237921		0.0408666	0.0648959	0.0553022	0.033224	0.0313459	0.0480381	0.0311489	0.0302739	0.0335844	0.030556	0.0403561	0.0257647	0.028275	0.0388146	0.0448703	0.0249972	0.036831	0.0468587	0.0483304	0.0480499	0.0668932	0.0526983
PC(16:2e_22:6)+H	PC(38:8e)+H	PC	0.177561	0.108107	0.150303	0.191731	0.175248	0.130415	0.14327	0.1951	0.207446	0.152067	0.0765609	0.119943	0.175248	0.177561	0.108107	0.150303	0.0765609	0.119943	0.207446	0.14327	0.1951	0.152067	0.130415	0.191731		0.19745	0.134355	0.362937	0.218777	0.0643567	0.290505	0.33801	0.316933	0.401706	0.209375	0.217757	0.274009	0.243434	0.281464	0.283611	0.197713	0.313923	0.288382	0.331408	0.276333	0.168658	0.300157
PC(15:0_22:6)+H	PC(37:6)+H	PC	0.268163	0.298201	0.141727	0.221206	0.250488	0.207758	0.51344	0.252509	0.236188	0.224724	0.215294	0.261249	0.250488	0.268163	0.298201	0.141727	0.215294	0.261249	0.236188	0.51344	0.252509	0.224724	0.207758	0.221206		0.233095	0.0895478	0.113327	0.307722	0.301225	0.157968	0.165723	0.0719522	0.25289	0.316097	0.305974	0.196742	0.293066	0.216785	0.10668	0.197662	0.340285	0.237192	0.119456	0.240923	0.156055	0.127737
PC(37:5)+H	PC(37:5)+H	PC	0.474044	0.497476	0.675332	0.655104	0.451231	0.707058	0.430076	0.483085	1.37671	0.818543	0.662557	0.442035	0.451231	0.474044	0.497476	0.675332	0.662557	0.442035	1.37671	0.430076	0.483085	0.818543	0.707058	0.655104		0.251521	0.417086	0.228117	0.636504	0.851456	0.352043	1.89043	28.5158	0.320583	2.01495	0.536825	1.81586	0.788212	28.4151	31.6681	0.663914	0.574555	21.5665	0.432201	0.238601	30.6319	0.331317
PC(38:9)+H	PC(38:9)+H	PC	0.0150747	0.0188879	0.0123828	0.0161382	0.00678607	0.0168469	0.0199986	0.00535996	0.0155443	0.014216	0.0163165	0.0176509	0.00678607	0.0150747	0.0188879	0.0123828	0.0163165	0.0176509	0.0155443	0.0199986	0.00535996	0.014216	0.0168469	0.0161382		0.0253859	0.0106957	0.0145395	0.0230158	0.0211124	0.0143536	0.0137933	0.0135518	0.015884	0.0264412	0.0161045	0.0187225	0.0143693	0.0219141	0.0103937	0.0163596	0.0239806	0.0188045	0.0157185	0.0153887	0.0166865	0.0157499
PC(38:0e)+H	PC(38:0e)+H	PC	0.00793494	0.00486834	0.00778517	0.011215	0.00957392	0.0117297	0.0110785	0.0113278	0.0127388	0.00941183	0.0126176	0.0116582	0.00957392	0.00793494	0.00486834	0.00778517	0.0126176	0.0116582	0.0127388	0.0110785	0.0113278	0.00941183	0.0117297	0.011215		0.0157955	0.0113245	0.0101945	0.00486191	0.0131794	0.00295601	0.0170262	0.00656284	0.0112965	0.016834	0.0200463	0.00455059	0.0186664	0.0138095	0.00819866	0.012259	0.0130215	0.00837766	0.0127646	0.00645072	0.0104502	0.0113435
PC(14:1e_23:1)+Na	PC(37:2e)+Na	PC	0.00798472	0.00548924	0.00508208	0.00432266	0.00597126	0.00297308	0.0106055	0.00489878	0.0106812	0.00588834	0.00752136	0.00891278	0.00597126	0.00798472	0.00548924	0.00508208	0.00752136	0.00891278	0.0106812	0.0106055	0.00489878	0.00588834	0.00297308	0.00432266		0.00714053	0.00980517	0.00967219	0.005586	0.00554712	0.00802089	0.00712173	0.00480674	0.00590214	0.00552673	0.00847303	0.00549454	0.00606763	0.00732788	0.00830918	0.00506972	0.00712376	0.00861251	0.0100376	0.00776098	0.0115156	0.0101478
PC(39:3e)+H	PC(39:3e)+H	PC	0.0102063	0.00882524	0.0111494	0.00980317	0.0064557	0.0247289	0.0274384	0.00739744	0.0118068	0.0104259	0.010089	0.0228339	0.0064557	0.0102063	0.00882524	0.0111494	0.010089	0.0228339	0.0118068	0.0274384	0.00739744	0.0104259	0.0247289	0.00980317		0.0100158	0.00902404	0.00600989	0.0109762	0.00946299	0.00728288	0.00884075	0.00591835	0.00536027	0.0108999	0.00885302	0.0115477	0.00968547	0.00830722	0.010623	0.00862066	0.0133868	0.00775574	0.0097353	0.0086696	0.0451053	0.00790113
PC(39:6)+H	PC(39:6)+H	PC	0.280218	0.208246	0.120683	0.169525	0.192308	0.116749	0.329406	0.286757	0.589976	0.216515	0.223906	0.1641	0.192308	0.280218	0.208246	0.120683	0.223906	0.1641	0.589976	0.329406	0.286757	0.216515	0.116749	0.169525		0.431071	0.25149	0.187807	0.309466	0.135387	0.184071	0.237271	0.167904	0.224813	0.397205	0.522361	0.170067	0.128463	0.381046	0.253376	0.202682	0.227289	0.171378	0.179726	0.213667	0.183823	0.176525
PC(40:10)+H	PC(40:10)+H	PC	0.0136053	0.0136545	0.0171422	0.0167332	0.0046458	0.0189775	0.0160228	0.00600687	0.0194566	0.018279	0.0169323	0.0174386	0.0046458	0.0136053	0.0136545	0.0171422	0.0169323	0.0174386	0.0194566	0.0160228	0.00600687	0.018279	0.0189775	0.0167332		0.0125964	0.00922216	0.0116152	0.0101272	0.00882477	0.0096631	0.0117653	0.00784372	0.00892608	0.0123419	0.0117753	0.00277662	0.00956291	0.00920724	0.00982354	0.010407	0.0158345	0.0114992	0.00817955	0.0108941	0.00861798	0.00867566
PC(20:1e_20:1)+H	PC(40:2e)+H	PC	0.0351264	0.0371528	0.0605726	0.0452398	0.0192028	0.074076	0.0493904	0.0671514	0.0559728	0.0561672	0.0657115	0.0848655	0.0192028	0.0351264	0.0371528	0.0605726	0.0657115	0.0848655	0.0559728	0.0493904	0.0671514	0.0561672	0.074076	0.0452398		0.0709523	0.0606353	0.0749663	0.0513486	0.0708707	0.0274166	0.0536632	0.045068	0.0621412	0.0515445	0.0884513	0.0532904	0.0645761	0.0614659	0.0851651	0.0494371	0.0605661	0.0815393	0.101809	0.0719623	0.0429477	0.0604023
PC(40:1)+H	PC(40:1)+H	PC	0.0584947	0.0322928	0.0223055	0.01632	0.0472127	0.0129931	0.0209986	0.0306506	0.0255227	0.0149053	0.0356688	0.0387976	0.0472127	0.0584947	0.0322928	0.0223055	0.0356688	0.0387976	0.0255227	0.0209986	0.0306506	0.0149053	0.0129931	0.01632		0.0288296	0.00947861	0.0265508	0.0326403	0.0182131	0.0160712	0.0299879	0.0157466	0.0151138	0.0177803	0.0270177	0.0105942	0.0403145	0.0259179	0.02609	0.0101144	0.0354789	0.0231973	0.0321619	0.0280269	0.0188361	0.0278085
PC(40:0e)+Na	PC(40:0e)+Na	PC	0.240301	0.173328	0.176647	0.177643	0.0787748	0.259148	0.141877	0.170752	0.19744	0.164451	0.186273	0.180425	0.0787748	0.240301	0.173328	0.176647	0.186273	0.180425	0.19744	0.141877	0.170752	0.164451	0.259148	0.177643		0.149046	0.197054	0.18488	0.204465	0.153375	0.121994	0.224512	0.101671	0.21585	0.156919	0.290211	0.0918449	0.287492	0.227549	0.110473	0.146671	0.21795	0.231036	0.206863	0.182239	0.172967	0.182258
PC(42:7)+H	PC(42:7)+H	PC	0.272162	0.0905926	0.207383	0.255909	0.0555632	0.211319	0.255606	0.114237	0.239912	0.218819	0.295946	0.23755	0.0555632	0.272162	0.0905926	0.207383	0.295946	0.23755	0.239912	0.255606	0.114237	0.218819	0.211319	0.255909		0.143083	0.0833279	0.249093	0.156608	0.179679	0.098128	0.182462	0.257319	0.251563	0.115398	0.276835	0.0904369	0.108398	0.233267	0.168584	0.142179	0.204304	0.232803	0.141171	0.209476	0.21965	0.136638
PC(42:3)+H	PC(42:3)+H	PC	0.0723898	0.0391895	0.0670753	0.0294105	0.0320628	0.0365175	0.0412321	0.034934	0.0660698	0.0429057	0.0448472	0.0378116	0.0320628	0.0723898	0.0391895	0.0670753	0.0448472	0.0378116	0.0660698	0.0412321	0.034934	0.0429057	0.0365175	0.0294105		0.0349728	0.0471439	0.0392027	0.040013	0.0359549	0.0236537	0.052559	0.0212109	0.0361783	0.0490884	0.0425192	0.0133232	0.0387394	0.0524588	0.0407541	0.0348019	0.0603334	0.0463957	0.0443165	0.037889	0.0399922	0.0391345
PC(42:1)+H	PC(42:1)+H	PC	0.0151863	0.00556469	0.0112726	0.0114831	0.00847391	0.0062013	0.00845288	0.0067539	0.0176349	0.011425	0.0167427	0.00784139	0.00847391	0.0151863	0.00556469	0.0112726	0.0167427	0.00784139	0.0176349	0.00845288	0.0067539	0.011425	0.0062013	0.0114831		0.0100531	0.0125603	0.010478	0.00438103	0.00623523	0.0074059	0.0122409	0.00465861	0.00987669	0.00852357	0.00970912	0.00490459	0.0142105	0.010902	0.00761289	0.00743102	0.00542811	0.00605074	0.0110428	0.00611925	0.00839902	0.00917016
PC(44:5)+H	PC(44:5)+H	PC	0.078682	0.0336678	0.0274498	0.0124964	0.0334057	0.0116549	0.0352388	0.0311152	0.0570574	0.019527	0.035392	0.0350231	0.0334057	0.078682	0.0336678	0.0274498	0.035392	0.0350231	0.0570574	0.0352388	0.0311152	0.019527	0.0116549	0.0124964		0.0278184	0.0192846	0.0230728	0.0279848	0.0231032	0.00906081	0.0302292	0.0171246	0.0207904	0.0263904	0.0251477	0.00753363	0.0106484	0.0298755	0.0323948	0.0167935	0.0368363	0.0147288	0.0187635	0.0221319	0.0299408	0.031424
PC(44:4)+H	PC(44:4)+H	PC	0.0253672	0.00793703	0.0176321	0.0204333	0.0193539	0.00626269	0.0207545	0.0138621	0.0450814	0.0292254	0.0300243	0.0263102	0.0193539	0.0253672	0.00793703	0.0176321	0.0300243	0.0263102	0.0450814	0.0207545	0.0138621	0.0292254	0.00626269	0.0204333		0.0187026	0.0176169	0.00759198	0.0154564	0.0125698	0.00793029	0.0238739	0.0180297	0.0230449	0.0146002	0.0225388	0.00717167	0.0277626	0.0245837	0.0236823	0.00896571	0.0329476	0.0203564	0.0246289	0.0144881	0.0214081	0.0259614
PC(44:1e)+Na	PC(44:1e)+Na	PC	0.0903003	0.0298065	0.0754403	0.0706354	0.0724839	0.070396	0.117607	0.0958556	0.0741332	0.0805828	0.0889989	0.0930531	0.0724839	0.0903003	0.0298065	0.0754403	0.0889989	0.0930531	0.0741332	0.117607	0.0958556	0.0805828	0.070396	0.0706354		0.123699	0.122286	0.128655	0.140404	0.175009	0.136803	0.132625	0.0756751	0.0960607	0.132893	0.131632	0.114902	0.0961466	0.18354	0.0989422	0.100334	0.118543	0.126264	0.1226	0.12489	0.115981	0.132316
PC(16:0_18:1)+Na	PC(34:1)+Na	PC	0.321476	0.17932	0.315261	0.177157	0.210054	0.182108	0.256948	0.307058	0.210762	0.739029	0.210581	0.231164	0.210054	0.321476	0.17932	0.315261	0.210581	0.231164	0.210762	0.256948	0.307058	0.739029	0.182108	0.177157		0.201468	0.234107	0.349172	0.199246	0.193543	0.1567	0.15106	0.206478	0.159722	0.174711	0.225914	0.108367	0.180782	0.123167	0.148627	0.153045	0.178433	0.227639	0.184439	0.128474	0.134319	0.285045
PC(17:1_18:4)+Na	PC(35:5)+Na	PC	0.0544573	0.0351316	0.109933	0.102178	0.0356733	0.131225	0.161116	0.0404374	0.0514648	0.0701092	0.0663794	0.0545419	0.0356733	0.0544573	0.0351316	0.109933	0.0663794	0.0545419	0.0514648	0.161116	0.0404374	0.0701092	0.131225	0.102178		0.0129836		0.0304539	0.124913	0.0224544	0.121399	0.0793883	0.0650158	0.0494384	0.158867	0.122605	0.0810656	0.105418	0.0340862	0.0083064	0.0506358	0.110538	0.0648325	0.090696	0.0696844	0.0999269	0.0389537
PC(36:2)+H	PC(36:2)+H	PC	0.105056	0.143449	0.0871041	0.102381	0.0480218	0.157906	0.154455	0.0504421	0.16616	0.107537	0.169399	0.326474	0.0480218	0.105056	0.143449	0.0871041	0.169399	0.326474	0.16616	0.154455	0.0504421	0.107537	0.157906	0.102381		0.33661	0.128363	0.220987	0.142757	0.15428	0.132474	0.494736	0.224547	0.111241	0.137903	7.92494	0.118031	0.130621	0.117298	0.188923	0.298164	0.278218	0.11777	0.163131	0.159797	0.162324	0.192276
PC(36:2e)+H	PC(36:2e)+H	PC	0.131786	0.0491073	0.0625972	0.0706494	0.078932	0.0515861	0.0677216	0.0489536	0.0843284	0.0843607	0.114699	0.10365	0.078932	0.131786	0.0491073	0.0625972	0.114699	0.10365	0.0843284	0.0677216	0.0489536	0.0843607	0.0515861	0.0706494		0.0974824	0.124379	0.087575	0.0623919	0.0862318	0.105044	0.0922267	0.0813947	0.0812572	0.0888937	0.098787	0.0704726	0.0711842	0.119047	0.18965	0.167238	0.231197	0.0731564	0.119738	0.10433	0.0912915	0.195994
PC(36:4e)+H	PC(36:4e)+H	PC	0.305395	0.27584	0.286055	0.279977	0.205985	0.286231	0.29268	0.264717	0.315841	0.33164	0.309892	0.329059	0.205985	0.305395	0.27584	0.286055	0.309892	0.329059	0.315841	0.29268	0.264717	0.33164	0.286231	0.279977		0.296916	0.299357	0.315952	0.325628	0.29424	0.330315	0.346149	0.233016	0.615086	0.357816	0.325951	0.235022	0.312024	0.351363	0.24533	0.149566	0.329191	0.301849	0.426248	0.251728	0.306138	0.344676
PC(37:1)+H	PC(37:1)+H	PC	0.119993	0.0767064	0.13053	0.052911	0.0509024	0.0664118	0.0930463	0.0671138	0.0975266	0.0718729	0.100471	0.117245	0.0509024	0.119993	0.0767064	0.13053	0.100471	0.117245	0.0975266	0.0930463	0.0671138	0.0718729	0.0664118	0.052911		0.0549559	0.0672884	0.0650867	0.0580275	0.0713415	0.0227833	0.0746277	0.0456	0.0557698	0.0712371	0.0795406	0.0219413	0.0430615	0.0977706	0.0388206	0.0519414	0.101861	0.0503468	0.0852705	0.0579135	0.0589507	0.0565708
PC(16:0e_22:4)+H	PC(38:4e)+H	PC	0.0119407	0.00379153	0.0103812	0.00754617	0.0120456	0.00714822	0.011204	0.0157235	0.0102904	0.00693645	0.0159392	0.014633	0.0120456	0.0119407	0.00379153	0.0103812	0.0159392	0.014633	0.0102904	0.011204	0.0157235	0.00693645	0.00714822	0.00754617		0.153787	0.00726723	0.00969385	0.00666187	0.00556329	0.0109028	0.00498258	0.00589197	0.0124531	0.00711507	0.00579159	0.00887281	0.00647996	0.00909192	0.02126	0.0118814	0.0086182	0.00449258	0.0113661	0.00694969	0.0108561	0.00830612
PC(39:5)+H	PC(39:5)+H	PC	0.0480384	0.0381613	0.0850272	0.0463797	0.0113573	0.0885044	0.0994143	0.0148277	0.0873982	0.0629936	0.0679335	0.0571529	0.0113573	0.0480384	0.0381613	0.0850272	0.0679335	0.0571529	0.0873982	0.0994143	0.0148277	0.0629936	0.0885044	0.0463797		0.0453392	0.0498308	0.0571324	0.0744635	0.0411411	0.0371414	0.0552286	0.048256	0.0446097	0.0685779	0.0523251	0.0521524	0.0510486	0.0544734	0.0479985	0.0637971	0.0529108	0.0482962	0.0708409	0.074233	0.0439977	0.0437667
PC(40:1e)+Na	PC(40:1e)+Na	PC	0.216925	0.167224	0.187985	0.278995	0.281525	0.280202	0.177553	0.208834	0.369799	0.327071	0.199048	0.178004	0.281525	0.216925	0.167224	0.187985	0.199048	0.178004	0.369799	0.177553	0.208834	0.327071	0.280202	0.278995		0.282726	0.305821	0.338906	0.157436	0.400999	0.231863	0.136531	0.175853	0.154644	0.289977	0.248434	0.170928	0.259691	0.142783	0.257314	0.275429	0.392421	0.222518	0.179855	0.18532	0.139225	0.353081
PC(20:0_22:4)+H	PC(42:4)+H	PC	0.05181	0.0324916	0.0547956	0.0399279	0.0446377	0.0306478	0.0550295	0.036652	0.0911345	0.0514539	0.0545611	0.0527823	0.0446377	0.05181	0.0324916	0.0547956	0.0545611	0.0527823	0.0911345	0.0550295	0.036652	0.0514539	0.0306478	0.0399279		0.0298116	0.044846	0.0369264	0.0449381	0.0196111	0.0243273	0.0567704	0.0434268	0.0411253	0.0398847	0.0662583	0.0152323	0.0507724	0.0471192	0.0358969	0.0303618	0.0725937	0.0335714	0.0396932	0.052597	0.0441539	0.0459247
PC(19:2)+H	PC(19:2)+H	PC	0.0417394	0.00741077	0.0338842	0.0352711	0.0186159	0.0451253	0.0142985	0.0300223	0.034545	0.0208677	0.0231197	0.0269635	0.0186159	0.0417394	0.00741077	0.0338842	0.0231197	0.0269635	0.034545	0.0142985	0.0300223	0.0208677	0.0451253	0.0352711		0.0134625	0.0465576	0.0483207	0.0587502	0.0632126	0.0330154	0.026574	0.0324046	0.0550655	0.0570532	0.0339096	0.0218014	0.0971879	0.0648392	0.0189565	0.0377136	0.0315136	0.0181753	0.0223933	0.0444797	0.0275326	0.0220636
PC(31:0)+H	PC(31:0)+H	PC	0.259988	0.186277	0.216259	0.177149	0.143378	0.157925	0.220326	0.215576	0.273932	0.179518	0.26849	0.148526	0.143378	0.259988	0.186277	0.216259	0.26849	0.148526	0.273932	0.220326	0.215576	0.179518	0.157925	0.177149		0.253794	0.14757	0.177912	0.223127	0.208521	0.162608	0.145108	0.0942752	0.233822	0.327972	0.186106	0.0860567	0.0864691	0.204374	0.165181	0.228196	0.220932	0.207392	0.325314	0.1916	0.215766	0.21366
PC(33:0e)+H	PC(33:0e)+H	PC	0.0194219	0.0100105	0.0203354	0.0109573	0.0142039	0.0173689	0.0205948	0.0214873	0.0223373	0.0228368	0.0219032	0.0207859	0.0142039	0.0194219	0.0100105	0.0203354	0.0219032	0.0207859	0.0223373	0.0205948	0.0214873	0.0228368	0.0173689	0.0109573		0.0203445	0.0246143	0.018725	0.0385611	0.030195	0.0183742	0.026354	0.0120168	0.010396	0.0167404	0.0163009	0.0130565	0.0155638	0.01564	0.0211786	0.0212368	0.0188914	0.0185694	0.0247048	0.017702	0.00891143	0.0176748
PC(36:0e)+H	PC(36:0e)+H	PC	0.0177003	0.0128327	0.0129484	0.0136857	0.0135931	0.0141337	0.0176013	0.0167759	0.0194572	0.0174311	0.017366	0.0153421	0.0135931	0.0177003	0.0128327	0.0129484	0.017366	0.0153421	0.0194572	0.0176013	0.0167759	0.0174311	0.0141337	0.0136857		0.0131498	0.0170197	0.0184981	0.0137127	0.0144958	0.0114085	0.0109425	0.0147582	0.0171205	0.0108629	0.010266	0.00897593	0.00660795	0.0203407	0.0136382	0.011022	0.00990116	0.021019	0.0179696	0.0175488	0.0167871	0.0112305
PC(37:4e)+H	PC(37:4e)+H	PC	0.110683	1.00175	0.140543	1.19773	0.0966914	0.479576	0.14992	0.179647	0.111514	0.137485	0.132456	0.736219	0.0966914	0.110683	1.00175	0.140543	0.132456	0.736219	0.111514	0.14992	0.179647	0.137485	0.479576	1.19773		0.222164	0.271738	0.135576	0.160677	0.129803	0.120932	0.19341	0.122475	0.156706	0.0949359	0.138018	0.0983429	0.101758	0.280889	0.233083	0.133231	0.110404	0.222749	0.192715	0.256932	0.105713	0.111026
PC(40:3e)+H	PC(40:3e)+H	PC	0.0382193	0.0227254	0.0349966	0.0235623	0.0162245	0.0189394	0.0288972	0.0221033	0.038065	0.0302759	0.0352031	0.0374234	0.0162245	0.0382193	0.0227254	0.0349966	0.0352031	0.0374234	0.038065	0.0288972	0.0221033	0.0302759	0.0189394	0.0235623		0.0289883	0.0360086	0.0304371	0.027299	0.0287266	0.0244888	0.0296841	0.0235569	0.0253275	0.030028	0.0370304	0.0259783	0.0292048	0.0325098	0.0289339	0.0241783	0.0348719	0.0275438	0.0358811	0.0287955	0.0360789	0.0316944
PC(22:5_20:4)+Na	PC(42:9)+Na	PC	0.0564336	0.0241746	0.0627713	0.0504053	0.0105391	0.0475697	0.14717	0.0177465	0.058165	0.0375722	0.0583112	0.0485976	0.0105391	0.0564336	0.0241746	0.0627713	0.0583112	0.0485976	0.058165	0.14717	0.0177465	0.0375722	0.0475697	0.0504053		0.0515222	0.044232	0.0553841	0.0615	0.0462391	0.0420921	0.0411677	0.0446376	0.0296592	0.0337127	0.0837474	0.0313348	0.045326	0.0518187	0.0456681	0.0364592	0.069927	0.0484501	0.04838	0.0326483	0.0461157	0.0347027
PC(16:0_14:0)+HCOO	PC(30:0)+HCOO	PC	0.884298	0.909676	0.764943	0.797333	0.517072	1.16665	3.26595	0.532871	0.847434	2.70824	2.63289	2.29319	0.517072	0.884298	0.909676	0.764943	2.63289	2.29319	0.847434	3.26595	0.532871	2.70824	1.16665	0.797333		1.09716	0.276976	0.829787	0.877321	0.981631	0.955848	0.517413	0.682174	1.34978	1.70131	0.842287	0.587643	0.40215	0.580294	0.727235	1.5087	1.44159	1.00634	1.01146	1.04237	1.48629	0.967448
PC(16:0_16:0)+HCOO	PC(32:0)+HCOO	PC	11.6824	10.5184	9.10231	10.1934	9.62873	6.39974	11.4491	10.8516	10.0633	11.636	12.5438	11.2627	9.62873	11.6824	10.5184	9.10231	12.5438	11.2627	10.0633	11.4491	10.8516	11.636	6.39974	10.1934		10.0119	10.76	10.4055	8.50789	12.3931	10.77	8.93916	8.03107	10.2836	12.6617	10.3985	6.18214	8.1807	9.92033	10.5166	9.40827	9.92208	10.3298	13.4342	9.31325	9.82743	9.85861
PC(16:0e_16:0)+HCOO	PC(32:0e)+HCOO	PC	2.00012	1.49272	1.42481	1.6011	1.50859	1.11436	1.28031	1.89155	1.95265	1.88419	2.10972	1.8968	1.50859	2.00012	1.49272	1.42481	2.10972	1.8968	1.95265	1.28031	1.89155	1.88419	1.11436	1.6011		1.7156	2.26252	2.13496	1.48891	4.01352	2.2053	1.73479	1.78348	1.81513	2.28271	1.68801	1.56254	1.76462	1.5852	3.66405	1.71127	1.89497	2.20205	3.26612	1.77084	1.61137	2.30992
PC(16:0_16:1)+HCOO	PC(32:1)+HCOO	PC	6.71394	7.01631	4.76748	7.24605	4.03833	6.11829	14.6225	3.94848	7.62262	17.7148	14.1739	7.87074	4.03833	6.71394	7.01631	4.76748	14.1739	7.87074	7.62262	14.6225	3.94848	17.7148	6.11829	7.24605		3.90348	2.22206	2.92529	6.6361	7.81536	5.9056	2.72472	6.88447	5.13715	5.53368	4.79427	2.93981	2.01344	2.79267	3.74559	4.94102	8.17605	6.78998	3.2352	6.00877	4.81594	5.81574
PC(17:1_16:0)+HCOO	PC(33:1)+HCOO	PC	1.46288	1.28418	1.12984	1.61277	1.00007	1.27192	2.30445	1.51242	3.04462	4.13814	3.97419	1.54444	1.00007	1.46288	1.28418	1.12984	3.97419	1.54444	3.04462	2.30445	1.51242	4.13814	1.27192	1.61277		1.47184	1.07168	1.32811	1.29428	1.72394	1.14391	1.08512	1.48865	1.6046	2.21223	1.50506	0.548021	0.600379	1.40265	1.09327	1.64654	2.22975	1.39902	1.7938	1.78245	1.41889	1.52066
PC(15:0_18:2)+HCOO	PC(33:2)+HCOO	PC	2.03767	1.00839	1.57201	2.2194	0.866818	1.69888	1.64822	1.31017	3.79143	2.83073	2.78813	1.11638	0.866818	2.03767	1.00839	1.57201	2.78813	1.11638	3.79143	1.64822	1.31017	2.83073	1.69888	2.2194		1.93662	1.90067	2.06603	2.11714	3.00772	2.06464	1.51744	1.10791	1.8298	3.24983	1.65145	1.28605	1.27389	1.55227	2.13981	2.5235	2.19516	2.20197	3.70867	2.0575	1.92415	1.7288
PC(18:0e_16:0)+HCOO	PC(34:0e)+HCOO	PC	0.171858	0.136288	0.128732	0.142948	0.12546	0.095874	0.146911	0.204854	0.142928	0.176553	0.14835	0.197883	0.12546	0.171858	0.136288	0.128732	0.14835	0.197883	0.142928	0.146911	0.204854	0.176553	0.095874	0.142948		0.211135	0.232316	0.119406	0.113334	0.406531	0.228889	0.188629	0.105688	0.185941	0.179573	0.163049	0.133512	0.135141	0.1835	0.216535	0.178154	0.135999	0.188837	0.27851	0.166992	0.160459	0.118004
PC(16:0_18:1)+HCOO	PC(34:1)+HCOO	PC	135.391	129.393	130.904	131.082	127.188	130.92	151.38	127.491	129.364	215.206	196.067	128.431	127.188	135.391	129.393	130.904	196.067	128.431	129.364	151.38	127.491	215.206	130.92	131.082		131.399	133.96	123.895	128.649	161.891	129.688	99.4151	127.192	133.083	159.585	132.606	84.8515	116.333	120.998	126.537	124.785	162.635	136.519	155.803	138.211	114.874	126.712
PC(18:1e_16:0)+HCOO	PC(34:1e)+HCOO	PC	4.00349	2.94372	2.25411	2.76191	3.61607	1.89851	2.44711	4.0956	3.43009	3.61912	3.8546	3.93094	3.61607	4.00349	2.94372	2.25411	3.8546	3.93094	3.43009	2.44711	4.0956	3.61912	1.89851	2.76191		4.13055	6.4964	4.36891	3.54651	8.14818	4.07092	4.15383	3.33244	4.01842	5.42325	3.91141	3.60848	4.63862	4.07838	5.80607	3.58635	4.53765	4.7608	7.67761	3.69815	3.83983	4.90987
PC(16:1_18:1)+HCOO	PC(34:2)+HCOO	PC	280.996	252.076	244.681	254.104	273.895	364.782	251.052	311.216	271.01	329.923	270.488	265.698	273.895	280.996	252.076	244.681	270.488	265.698	271.01	251.052	311.216	329.923	364.782	254.104		326.892	346.458	415.913	188.427	682.178	356.122	337.467	316.119	308.362	380.842	456.136	311.22	308.683	340.662	325.01	305.11	404.918	505.996	421.474	365.585	281.733	287.152
PC(16:0e_18:2)+HCOO	PC(34:2e)+HCOO	PC	4.65127	3.32919	2.90025	5.34894	3.65812	3.75787	5.81907	4.6442	5.58555	5.72431	5.51564	4.92306	3.65812	4.65127	3.32919	2.90025	5.51564	4.92306	5.58555	5.81907	4.6442	5.72431	3.75787	5.34894		7.83053	9.37311	6.59199	6.00209	8.30393	6.52308	5.63204	5.21501	5.77616	6.51487	5.30498	4.81559	5.98358	5.84536	8.91399	7.09656	6.18197	5.82942	11.1277	6.5829	5.75936	7.10746
PC(16:1e_18:2)+HCOO	PC(34:3e)+HCOO	PC	3.73369	2.14416	2.86209	3.3994	3.26077	3.15867	3.45945	2.86249	3.38877	3.179	3.17422	3.01937	3.26077	3.73369	2.14416	2.86209	3.17422	3.01937	3.38877	3.45945	2.86249	3.179	3.15867	3.3994		3.35256	6.5547	3.68411	4.36628	4.01915	5.26564	4.31195	3.40341	3.96301	4.27456	3.22369	3.93378	3.41863	5.28294	5.97786	4.22134	4.51199	3.94283	6.91637	3.43768	3.46258	6.03568
PC(17:0_18:2)+HCOO	PC(35:2)+HCOO	PC	7.49897	4.14284	8.64442	7.54916	3.54347	5.54833	9.10355	6.12665	11.9358	10.7165	8.58511	4.61444	3.54347	7.49897	4.14284	8.64442	8.58511	4.61444	11.9358	9.10355	6.12665	10.7165	5.54833	7.54916		8.19584	9.53487	6.89479	10.8358	9.66817	8.25322	8.60606	4.15534	6.38047	9.7992	6.93612	5.39033	5.00201	5.99739	6.50987	8.45154	9.18466	5.95623	9.56094	6.72896	5.25589	7.22638
PC(15:0_20:4)+HCOO	PC(35:4)+HCOO	PC	0.523647	0.365845	0.273938	0.569623	0.298365	0.201558	0.644143	0.501131	1.41879	0.983069	1.10895	0.335077	0.298365	0.523647	0.365845	0.273938	1.10895	0.335077	1.41879	0.644143	0.501131	0.983069	0.201558	0.569623		0.8018	0.389077	0.459765	0.480266	0.586698	0.298096	0.25158	0.472593	0.646319	0.679607	0.480049	0.190803	0.226498	0.588996	0.513427	0.457456	0.790069	0.403753	0.418729	0.684251	0.509411	0.526579
PC(18:0_18:1)+HCOO	PC(36:1)+HCOO	PC	32.0965	33.1951	22.8811	33.3351	21.6424	34.3446	53.2558	22.6734	32.5458	53.9806	66.3881	32.5293	21.6424	32.0965	33.1951	22.8811	66.3881	32.5293	32.5458	53.2558	22.6734	53.9806	34.3446	33.3351		30.5525	30.7679	29.0431	31.4795	44.6071	18.2147	31.3173	31.5077	29.4865	34.5335	31.525	15.3429	27.9741	28.2215	25.6491	29.6915	41.4293	31.8039	35.8424	32.5086	29.1975	28.2735
PC(18:1_18:1)+HCOO	PC(36:2)+HCOO	PC	224.73	198.685	229.043	224.965	130.648	229.042	217.132	206.919	219.105	251.451	221.05	215.917	130.648	224.73	198.685	229.043	221.05	215.917	219.105	217.132	206.919	251.451	229.042	224.965		220.123	218.606	194.283	220.137	225.417	210.124	220.634	150.343	196.004	223.117	231.362	163.816	200.8	204.96	213.513	207.04	275.476	212.435	266.34	216.053	185.203	174.552
PC(16:0_20:3)+HCOO	PC(36:3)+HCOO	PC	91.622	24.5545	52.4994	36.6874	24.6523	26.4872	29.2756	53.4721	28.9252	25.7383	40.3685	38.6576	24.6523	91.622	24.5545	52.4994	40.3685	38.6576	28.9252	29.2756	53.4721	25.7383	26.4872	36.6874		46.8105	58.7657	38.2991	40.4291	45.0174	31.0266	50.8873	20.8166	24.6761	39.4682	98.4681	31.9918	82.0059	46.1037	47.4819	45.474	65.031	57.2093	61.1161	42.5177	61.7493	26.2531
PC(16:0_20:4)+HCOO	PC(36:4)+HCOO	PC	136.091	111.697	104.366	124.711	106.028	81.5725	131.024	195.899	128.15	167.929	147.461	119.898	106.028	136.091	111.697	104.366	147.461	119.898	128.15	131.024	195.899	167.929	81.5725	124.711		126.76	140.427	131.167	127.989	144.368	120.051	95.1289	116.333	121.391	112.915	127.693	66.8708	99.2112	118.589	143.058	115.736	161.494	127.172	120.91	131.457	119.051	119.05
PC(16:0e_20:4)+HCOO	PC(36:4e)+HCOO	PC	8.53327	5.75003	5.74082	8.81254	6.39901	4.19929	9.50714	10.3716	9.18693	11.6371	9.08688	8.75867	6.39901	8.53327	5.75003	5.74082	9.08688	8.75867	9.18693	9.50714	10.3716	11.6371	4.19929	8.81254		10.7544	10.3662	13.5893	9.83366	12.4706	9.18456	7.85391	8.15313	10.5837	7.99759	8.08635	5.36867	7.45168	8.92943	11.8605	7.63018	11.563	7.38534	11.2758	7.65591	7.90587	10.999
PC(16:0_20:5)+HCOO	PC(36:5)+HCOO	PC	11.7529	29.6566	6.0696	10.3969	6.46688	6.12479	21.9957	9.93343	11.253	16.7671	16.8779	14.0111	6.46688	11.7529	29.6566	6.0696	16.8779	14.0111	11.253	21.9957	9.93343	16.7671	6.12479	10.3969		13.9538	6.42619	5.5414	8.69278	9.25813	7.15265	4.29974	8.87065	7.5031	14.2397	10.3736	1.52092	4.1927	6.8522	5.17115	6.87404	18.9785	7.55398	3.5629	11.9929	7.67988	7.73344
PC(17:0_20:4)+HCOO	PC(37:4)+HCOO	PC	2.23495	1.77637	1.53059	1.91607	1.9151	0.844915	1.92185	2.68558	4.73229	3.91219	3.29869	1.61417	1.9151	2.23495	1.77637	1.53059	3.29869	1.61417	4.73229	1.92185	2.68558	3.91219	0.844915	1.91607		2.50617	2.06919	1.75545	2.06775	1.83146	1.18827	1.73553	2.0738	1.69449	1.97605	1.80085	0.914328	1.11943	2.34085	1.79404	1.56739	2.01848	1.16699	1.61519	1.85415	1.52053	1.65257
PC(20:1_18:1)+HCOO	PC(38:2)+HCOO	PC	2.77708	2.94241	1.74526	4.55945	1.51783	3.67125	3.93528	2.49765	6.48398	5.30231	7.60696	4.89653	1.51783	2.77708	2.94241	1.74526	7.60696	4.89653	6.48398	3.93528	2.49765	5.30231	3.67125	4.55945		4.0896	2.94411	3.1141	2.0955	3.05612	2.2444	1.72923	2.70123	1.90881	4.77693	6.21543	1.47751	4.6824	3.59398	3.14763	1.84773	5.91343	2.92865	4.09262	1.91579	1.79401	1.61954
PC(18:0_20:3)+HCOO	PC(38:3)+HCOO	PC	38.2638	44.6871	34.6048	50.8616	24.4004	40.3627	46.641	24.6662	45.195	71.1201	66.3176	60.5044	24.4004	38.2638	44.6871	34.6048	66.3176	60.5044	45.195	46.641	24.6662	71.1201	40.3627	50.8616		30.8572	37.745	30.4533	33.2318	46.2673	29.2178	28.5536	32.8083	30.8495	39.6984	60.5119	22.5593	40.3382	41.8116	40.2854	30.1268	56.4794	51.4401	34.8278	51.7089	27.9375	40.074
PC(18:0_20:4)+HCOO	PC(38:4)+HCOO	PC	88.887	77.3771	61.9148	80.0716	75.1125	52.6302	77.1041	84.9786	78.7682	81.1584	102.896	80.7164	75.1125	88.887	77.3771	61.9148	102.896	80.7164	78.7682	77.1041	84.9786	81.1584	52.6302	80.0716		84.3469	84.5064	73.3113	70.8079	89.9117	55.9181	68.5873	76.6804	75.6757	66.1751	75.8569	48.2702	68.4462	94.8715	76.696	75.2233	101.639	73.6552	62.0942	83.2747	73.4737	71.2153
PC(18:0_20:5)+HCOO	PC(38:5)+HCOO	PC	37.5704	52.6101	27.9992	32.4783	32.2114	18.496	43.7068	35.1488	37.349	43.9296	47.1557	36.4517	32.2114	37.5704	52.6101	27.9992	47.1557	36.4517	37.349	43.7068	35.1488	43.9296	18.496	32.4783		37.28	33.5565	21.919	37.5498	36.327	23.2007	19.969	34.2031	37.2448	32.2789	32.4078	11.8759	19.2293	33.8922	34.9683	24.3574	49.4223	35.6386	24.9438	36.0885	32.7	32.3652
PC(16:0_22:6)+HCOO	PC(38:6)+HCOO	PC	52.1077	41.9169	23.1847	33.3778	39.5462	20.4646	43.712	74.0166	31.5897	33.4172	31.6367	36.6726	39.5462	52.1077	41.9169	23.1847	31.6367	36.6726	31.5897	43.712	74.0166	33.4172	20.4646	33.3778		62.8191	38.5903	36.9833	63.2802	57.5178	40.102	24.761	34.564	41.7584	61.4145	45.5628	30.573	33.8499	53.895	37.3478	35.6148	47.1401	42.8684	43.3727	56.4727	34.6661	39.8335
PC(20:0e_20:4)+HCOO	PC(40:4e)+HCOO	PC	0.599809	0.526316	0.49269	0.495941	0.530024	0.274474	0.38208	0.589295	0.46128	0.484471	0.543749	0.534577	0.530024	0.599809	0.526316	0.49269	0.543749	0.534577	0.46128	0.38208	0.589295	0.484471	0.274474	0.495941		0.328393	0.82488	0.6102	0.332004	0.604786	0.441086	0.301644	0.303088	0.62248	0.444492	0.525748	0.323842	0.357829	0.533172	0.59973	0.379139	0.443719	0.552575	0.906971	0.373268	0.502508	0.712328
PC(18:0_22:5)+HCOO	PC(40:5)+HCOO	PC	9.46142	12.0517	7.35367	8.7546	8.13359	7.10191	20.8166	9.54679	10.07	17.0514	16.6024	18.2206	8.13359	9.46142	12.0517	7.35367	16.6024	18.2206	10.07	20.8166	9.54679	17.0514	7.10191	8.7546		9.54801	6.71863	6.90003	8.22078	11.679	6.63823	7.357	8.4286	10.8693	8.14584	9.15726	3.51843	4.72534	11.1509	8.42481	8.20883	11.8934	11.6633	6.9593	9.94599	8.04749	8.21377
PC(18:0_22:6)+HCOO	PC(40:6)+HCOO	PC	20.5996	17.6672	8.42302	14.0737	14.3939	11.8897	25.4623	22.8022	16.4183	15.8393	17.6947	17.3717	14.3939	20.5996	17.6672	8.42302	17.6947	17.3717	16.4183	25.4623	22.8022	15.8393	11.8897	14.0737		26.781	13.6163	14.301	20.402	21.3079	15.1826	11.3389	15.4392	20.3873	25.972	18.1213	11.8548	9.12691	20.8326	12.7666	15.8938	19.8956	20.1367	12.3158	21.1897	13.7954	12.7002
PC(18:1e_22:5)+HCOO	PC(40:6e)+HCOO	PC	1.05492	1.17591	0.446347	0.854473	0.864979	0.43691	0.546484	1.19804	2.14759	0.627143	3.00354	0.878852	0.864979	1.05492	1.17591	0.446347	3.00354	0.878852	2.14759	0.546484	1.19804	0.627143	0.43691	0.854473		1.75748	1.42943	1.25764	1.00601	1.51026	1.12702	1.20322	1.00981	1.23816	1.3871	1.07108	0.639007	1.21864	0.508151	1.41908	0.901451	1.98708	1.90604	1.38477	1.30264	1.11072	1.326
PC(18:1_22:6)+HCOO	PC(40:7)+HCOO	PC	7.14369	5.38835	5.20345	4.95715	5.29592	5.02961	5.29041	5.80082	5.75755	4.05834	5.29749	5.09952	5.29592	7.14369	5.38835	5.20345	5.29749	5.09952	5.75755	5.29041	5.80082	4.05834	5.02961	4.95715		7.04433	7.16717	4.62121	7.17198	6.28584	5.56543	5.56556	4.86615	5.30109	7.33185	4.86895	5.66422	6.00755	7.47641	5.49599	5.30674	6.32488	5.14236	7.83928	6.79128	5.10947	5.19272
PC(24:0_18:2)+HCOO	PC(42:2)+HCOO	PC	0.102146	0.0253799	0.067871	0.118667	0.0355184	0.0403464	0.0857368	0.0320355	0.111209	0.088915	0.124766	0.0746113	0.0355184	0.102146	0.0253799	0.067871	0.124766	0.0746113	0.111209	0.0857368	0.0320355	0.088915	0.0403464	0.118667		0.0966627	0.185761	0.0664586	0.0570538	0.0639315	0.0620462	0.18733	0.0567377	0.0534043	0.0747248	0.27814	0.0621715	0.249409	0.086955	0.123316	0.063638	0.0717628	0.109341	0.152109	0.107372	0.0882204	0.0744643
PC(18:2e_24:2)+HCOO	PC(42:4e)+HCOO	PC	0.701605	0.530068	0.457363	0.437255	0.484191	0.239016	0.29342	0.524813	0.497321	0.376592	0.467745	0.448724	0.484191	0.701605	0.530068	0.457363	0.467745	0.448724	0.497321	0.29342	0.524813	0.376592	0.239016	0.437255		0.495381	0.758299	0.497989	0.376819	0.690012	0.391679	0.367973	0.370305	0.55938	0.491749	0.494791	0.242668	0.374975	0.591791	0.526671	0.435276	0.545367	0.614846	0.794193	0.440572	0.506233	0.649094
PC(16:1e_16:0)+HCOO	PC(32:1e)+HCOO	PC	0.84364	0.71667	0.724769	0.586628	0.822431	0.376618	0.564139	0.75025	0.700282	0.582563	0.827342	0.895805	0.822431	0.84364	0.71667	0.724769	0.827342	0.895805	0.700282	0.564139	0.75025	0.582563	0.376618	0.586628		0.809332	1.14398	1.02482	0.663202	1.41715	1.22078	0.679607	0.756167	1.11278	1.03995	0.864761	0.834275	0.798555	0.995237	1.35045	0.742494	0.958928	1.12393	1.58081	0.756875	0.978417	1.44653
PC(16:1_16:1)+HCOO	PC(32:2)+HCOO	PC	2.24555	2.26545	1.44287	2.31711	0.834514	2.28521	2.25456	0.724233	1.88242	2.0794	2.35918	2.29214	0.834514	2.24555	2.26545	1.44287	2.35918	2.29214	1.88242	2.25456	0.724233	2.0794	2.28521	2.31711		1.87382	1.25868	1.86202	2.16911	3.69747	1.52198	1.42727	1.36779	1.64529	2.24353	1.45221	1.8449	1.43285	1.43187	1.51903	2.67716	3.28879	3.03104	2.86874	1.6178	1.96759	1.42554
PC(16:1_18:2)+HCOO	PC(34:3)+HCOO	PC	5.78105	4.71529	5.01561	5.15604	3.0297	3.46616	3.61735	4.1917	4.73302	4.8122	4.03089	3.78748	3.0297	5.78105	4.71529	5.01561	4.03089	3.78748	4.73302	3.61735	4.1917	4.8122	3.46616	5.15604		5.14579	3.26366	3.53369	5.94922	7.22228	6.7113	8.12481	4.2042	3.18801	4.39034	2.73621	6.39345	4.07016	5.32178	3.21175	2.5294	5.17814	5.64365	6.42438	4.20621	3.43539	4.19958
PC(16:1_18:3)+HCOO	PC(34:4)+HCOO	PC	0.108655	0.23256	0.117564	0.121788	0.0575987	0.175496	0.0670878	0.0825198	0.0430976	0.0623135	0.0884768	0.0700759	0.0575987	0.108655	0.23256	0.117564	0.0884768	0.0700759	0.0430976	0.0670878	0.0825198	0.0623135	0.175496	0.121788		0.265107	0.167989	0.120391	0.0988808	0.304134	0.139002	0.116462	0.1302	0.108984	0.158353	0.0632286	0.0721839	0.0827114	0.243328	0.0573662	0.255507	0.264846	0.231243	0.209887	0.180196	0.0663537	0.111999
PC(17:0_18:1)+HCOO	PC(35:1)+HCOO	PC	2.045	1.92282	2.2416	2.28229	1.53726	1.46148	3.14254	2.22418	3.77967	4.71296	4.20052	2.1046	1.53726	2.045	1.92282	2.2416	4.20052	2.1046	3.77967	3.14254	2.22418	4.71296	1.46148	2.28229		2.22211	2.61834	2.06813	2.27662	2.57952	1.5155	1.95643	1.69436	2.09304	2.67755	2.28649	0.848846	1.2479	1.95935	1.63568	2.34719	2.59708	1.5753	2.7937	2.17868	1.65548	1.97756
PC(18:0e_18:1)+HCOO	PC(36:1e)+HCOO	PC	0.284401	0.24953	0.226144	0.251753	0.262161	0.0837195	0.201064	0.338578	0.161553	0.26245	0.27448	0.28283	0.262161	0.284401	0.24953	0.226144	0.27448	0.28283	0.161553	0.201064	0.338578	0.26245	0.0837195	0.251753		0.166301	0.264827	0.50156	0.261098	0.320884	0.311648	0.428241	0.214934	0.308489	0.251747	0.316381	0.181546	0.254814	0.324741	0.238344	0.204546	0.232301	0.313475	0.47907	0.213286	0.181731	0.353582
PC(18:1e_18:2)-CH3	PC(36:3e)-CH3	PC	0.247552	0.183488	0.150331	0.228449	0.135998	0.189908	0.200047	0.0524337	0.222711	0.217162	0.197883	0.174466	0.135998	0.247552	0.183488	0.150331	0.197883	0.174466	0.222711	0.200047	0.0524337	0.217162	0.189908	0.228449		0.20121	0.271102	0.193609	0.13318	0.274312	0.316098	0.30233	0.134735	0.134034	0.235594	0.175284	0.172273	0.158468	0.118125	0.270705	0.169833	0.179185	0.179979	0.535171	0.175635	0.360431	0.218286
PC(16:0_20:4)-CH3	PC(36:4)-CH3	PC	9.8985	9.03574	5.52204	9.98286	8.42624	4.62149	17.2222	8.65399	8.5364	15.104	13.2073	10.858	8.42624	9.8985	9.03574	5.52204	13.2073	10.858	8.5364	17.2222	8.65399	15.104	4.62149	9.98286		8.899	4.85462	5.31358	12.0062	11.7559	4.92908	7.17185	6.63038	9.72205	12.2496	9.91095	5.71943	8.46186	11.1594	4.8959	8.8388	18.2016	9.32449	5.72842	8.62386	7.59755	7.56855
PC(18:3_18:2)+HCOO	PC(36:5)+HCOO	PC	1.25685	1.06375	1.17676	1.26375	0.447637	1.15771	0.653345	0.579018	0.960666	1.09645	0.989547	1.23872	0.447637	1.25685	1.06375	1.17676	0.989547	1.23872	0.960666	0.653345	0.579018	1.09645	1.15771	1.26375		1.44652	3.19493	0.912075	0.893081	1.3527	1.10713	2.1281	0.586898	0.901376	1.04147	0.892304	0.754473	0.831938	1.58087	1.99058	1.09674	1.96048	1.29043	2.83861	1.05244	0.792518	1.03348
PC(16:0_20:5)-CH3	PC(36:5)-CH3	PC	1.52773	1.24592	0.767087	1.57498	1.2233	0.710868	2.70745	1.23247	1.57186	3.00164	2.16163	1.79492	1.2233	1.52773	1.24592	0.767087	2.16163	1.79492	1.57186	2.70745	1.23247	3.00164	0.710868	1.57498		1.3158	0.947548	0.623055	2.40123	1.69953	0.584044	1.37855	0.950626	1.19704	1.55598	1.19866	0.731498	1.33922	2.28362	0.786862	1.10865	3.07604	1.28202	0.848152	1.10012	1.01295	0.853446
PC(16:1e_20:4)+HCOO	PC(36:5e)+HCOO	PC	3.66336	2.43517	2.94517	3.0671	3.18063	1.59593	3.56626	3.52431	3.52465	3.16419	3.62652	3.29819	3.18063	3.66336	2.43517	2.94517	3.62652	3.29819	3.52465	3.56626	3.52431	3.16419	1.59593	3.0671		4.9729	6.81016	7.9195	4.6627	4.47001	5.75501	3.79471	3.44495	5.44634	3.70031	3.53507	3.14286	3.21572	6.67135	6.9006	3.91554	6.08201	4.54695	5.78644	3.73341	4.62859	6.68173
PC(14:0_22:6)+HCOO	PC(36:6)+HCOO	PC	0.211585	0.19228	0.0916796	0.243189	0.139893	0.165582	0.179017	0.0932519	0.202705	0.183471	0.178555	0.183609	0.139893	0.211585	0.19228	0.0916796	0.178555	0.183609	0.202705	0.179017	0.0932519	0.183471	0.165582	0.243189		0.42038	0.149366	0.143826	0.414518	0.307383	0.158497	0.146608	0.142803	0.236233	0.457362	0.172248	0.14018	0.146449	0.283191	0.152014	0.266175	0.412717	0.277031	0.189226	0.329513	0.208827	0.151686
PC(19:0_18:1)+HCOO	PC(37:1)+HCOO	PC	0.139574	0.119403	0.0928161	0.0716176	0.068946	0.077183	0.0350479	0.149648	0.172795	0.0408437	0.132111	0.134021	0.068946	0.139574	0.119403	0.0928161	0.132111	0.134021	0.172795	0.0350479	0.149648	0.0408437	0.077183	0.0716176		0.110918	0.106821	0.0272364	0.0438552	0.0498929	0.0293692	0.102477	0.0672197	0.110131	0.0560111	0.0565679	0.0981812	0.0803926	0.0989972	0.0903973	0.0377475	0.110871	0.0891126	0.093546	0.0798475	0.0792581	0.0958204
PC(18:0_20:1)+HCOO	PC(38:1)+HCOO	PC	0.966779	0.709198	0.344834	0.48391	0.747518	0.350528	0.652177	0.575977	0.749232	0.560984	0.916581	0.611878	0.747518	0.966779	0.709198	0.344834	0.916581	0.611878	0.749232	0.652177	0.575977	0.560984	0.350528	0.48391		0.19384	0.770014	0.457931	0.634541	0.857004	0.273588	0.512216	0.335377	0.352526	0.51588	0.8342	0.297666	0.448163	0.612677	0.518784	0.518854	0.815144	0.550116	0.860166	0.583559	0.512775	0.505956
PC(20:0e_18:2)+HCOO	PC(38:2e)+HCOO	PC	0.4393	0.705927	0.245043	0.129575	0.319876	0.112523	0.12458	0.697267	0.157279	0.186563	0.272229	0.396588	0.319876	0.4393	0.705927	0.245043	0.272229	0.396588	0.157279	0.12458	0.697267	0.186563	0.112523	0.129575		0.250216	0.367199	0.465218	0.41178	0.453874	0.291098	0.221791	0.245932	0.301121	0.28956	0.170027	0.177984	0.197862	0.502945	0.412935	0.274321	0.333419	0.417165	0.392661	0.284775	0.305133	0.323679
PC(20:1e_18:2)-CH3	PC(38:3e)-CH3	PC	0.0741756	0.0497589	0.0478431	0.0649775	0.0272208	0.0455618	0.0471259	0.0209687	0.0594023	0.0643574	0.0631609	0.0453066	0.0272208	0.0741756	0.0497589	0.0478431	0.0631609	0.0453066	0.0594023	0.0471259	0.0209687	0.0643574	0.0455618	0.0649775		0.0396965	0.0569516	0.0248181	0.0345609	0.0623344	0.0722776	0.0726218	0.0326124	0.0302284	0.0563263	0.0468387	0.0365456	0.0401318	0.0351093	0.0564425	0.0319384	0.0405563	0.0385062	0.116753	0.040397	0.0771517	0.0406449
PC(18:1e_20:4)+HCOO	PC(38:5e)+HCOO	PC	8.59416	7.43729	5.43295	6.84111	7.95813	3.58297	6.47625	10.4906	6.7522	7.05639	8.10787	7.80394	7.95813	8.59416	7.43729	5.43295	8.10787	7.80394	6.7522	6.47625	10.4906	7.05639	3.58297	6.84111		8.46998	11.1101	9.96671	7.64741	10.3091	8.07864	7.85526	6.59393	9.04898	8.39912	7.91161	5.08438	6.69252	9.05454	10.5913	5.66155	10.0389	8.13655	10.5359	8.30739	7.06057	8.50542
PC(18:1e_20:4)+HCOO	PC(38:5e)+HCOO	PC	0.895161	0.791383	0.647456	0.636476	0.893471	0.3317	0.98048	0.858484	0.904682	0.841439	0.915517	0.819323	0.893471	0.895161	0.791383	0.647456	0.915517	0.819323	0.904682	0.98048	0.858484	0.841439	0.3317	0.636476		1.85741	2.59884	2.56298	1.31139	1.07077	1.09923	1.03938	0.893012	1.23155	1.0709	0.851146	0.869911	0.826056	3.22013	1.98653	1.09779	1.02426	1.1355	1.78545	1.03893	1.48421	1.68708
PC(18:2_20:4)+HCOO	PC(38:6)+HCOO	PC	6.11521	2.78129	3.31371	5.92387	2.66328	3.78124	5.79429	5.07247	6.16005	6.92061	5.82299	5.48019	2.66328	6.11521	2.78129	3.31371	5.82299	5.48019	6.16005	5.79429	5.07247	6.92061	3.78124	5.92387		9.15168	6.56094	7.04586	4.96424	5.96546	5.55196	6.34719	4.96241	4.67652	4.86169	4.80752	3.86396	4.05208	6.90222	6.8225	5.09408	9.92867	6.30302	5.87455	7.7924	5.97632	5.43611
PC(16:0_22:6)-CH3	PC(38:6)-CH3	PC	2.58035	1.97041	0.681499	2.13046	1.59819	1.14324	4.44639	1.93813	1.57194	2.72042	1.85621	2.06795	1.59819	2.58035	1.97041	0.681499	1.85621	2.06795	1.57194	4.44639	1.93813	2.72042	1.14324	2.13046		1.9123	1.06134	0.809061	2.89748	4.34368	1.20093	1.18575	0.723014	1.68723	4.19536	2.2307	1.27622	1.6464	2.4059	0.739981	1.70875	3.85053	1.6829	1.05962	2.12815	1.02037	1.07095
PC(18:2e_20:4)+HCOO	PC(38:6e)+HCOO	PC	1.48901	1.44901	0.962664	1.13495	1.40107	0.586254	1.16972	1.25519	1.12228	0.970094	1.20191	1.43385	1.40107	1.48901	1.44901	0.962664	1.20191	1.43385	1.12228	1.16972	1.25519	0.970094	0.586254	1.13495		1.91716	2.61596	2.01546	2.53547	2.41571	1.84969	1.1658	1.03694	1.43496	1.68915	1.08233	1.2019	1.62228	2.5719	2.23218	0.986644	1.85274	1.45138	2.6026	1.2844	1.54925	1.89276
PC(16:1e_22:5)+HCOO	PC(38:6e)+HCOO	PC	0.363016	0.244504	0.217915	0.199022	0.275785	0.0799069	0.245566	0.309411	0.249724	0.249379	0.295659	0.297449	0.275785	0.363016	0.244504	0.217915	0.295659	0.297449	0.249724	0.245566	0.309411	0.249379	0.0799069	0.199022		0.43737	0.818156	0.511737	0.507076	0.456131	0.347629	0.304245	0.208049	0.346676	0.428079	0.232259	0.300875	0.299013	0.691888	0.45161	0.318428	0.34554	0.259181	0.622327	0.310695	0.399062	0.450261
PC(16:1_22:6)+HCOO	PC(38:7)+HCOO	PC	0.388446	0.424838	0.234279	0.370878	0.110608	0.332589	0.409931	0.149721	0.381555	0.422738	0.445447	0.339808	0.110608	0.388446	0.424838	0.234279	0.445447	0.339808	0.381555	0.409931	0.149721	0.422738	0.332589	0.370878		0.491973	0.304641	0.190057	0.234349	0.229485	0.210728	0.204576	0.209353	0.191553	0.271799	0.204898	0.0717959	0.149637	0.268408	0.204238	0.224985	0.681182	0.239795	0.21516	0.271602	0.224753	0.195666
PC(18:0_22:4)+HCOO	PC(40:4)+HCOO	PC	1.96895	1.03678	1.49662	3.09415	1.19806	1.52867	4.33062	1.96318	3.20122	8.22656	6.97892	3.094	1.19806	1.96895	1.03678	1.49662	6.97892	3.094	3.20122	4.33062	1.96318	8.22656	1.52867	3.09415		1.96188	1.37124	2.2351	1.82484	3.16965	1.44067	1.90645	2.75497	3.09731	1.4701	2.52355	1.1118	1.259	2.19003	2.27427	1.82966	3.72471	2.98325	2.0142	1.98351	2.11986	1.67749
PC(20:1e_20:4)+HCOO	PC(40:5e)+HCOO	PC	0.538398	0.346813	0.347277	0.425915	0.46448	0.205434	0.371383	0.607176	0.42076	0.477985	0.579667	0.450855	0.46448	0.538398	0.346813	0.347277	0.579667	0.450855	0.42076	0.371383	0.607176	0.477985	0.205434	0.425915		0.75103	0.927864	0.683408	0.45493	0.725811	0.647923	0.587304	0.466002	0.599189	0.617989	0.469055	0.3791	0.61121	0.680825	0.928566	0.488687	0.566232	0.648933	0.975369	0.670482	0.657537	0.600708
PC(20:1e_20:4)+HCOO	PC(40:5e)+HCOO	PC	1.14735	1.01196	0.768365	0.855945	1.36463	0.374315	0.914531	1.53796	0.781061	0.811087	1.05304	1.04533	1.36463	1.14735	1.01196	0.768365	1.05304	1.04533	0.781061	0.914531	1.53796	0.811087	0.374315	0.855945		1.19872	1.67201	1.40705	1.06588	1.89937	0.921225	0.877193	0.946318	1.29123	1.03086	0.962666	0.696505	0.844989	1.14399	1.35109	0.925879	1.29083	1.39991	1.90552	1.07124	1.32926	2.42914
PC(20:1e_20:4)-CH3	PC(40:5e)-CH3	PC	0.068411	0.0545581	0.0354071	0.0564641	0.055479	0.0157236	0.0549354	0.0268288	0.056833	0.0541193	0.0645484	0.0587394	0.055479	0.068411	0.0545581	0.0354071	0.0645484	0.0587394	0.056833	0.0549354	0.0268288	0.0541193	0.0157236	0.0564641		0.0506619	0.0856622	0.0656781	0.0290218	0.0375416	0.0680073	0.0407704	0.0271027	0.0356437	0.0373723	0.0521994	0.0287305	0.0316859	0.0405654	0.0560367	0.0310327	0.0418623	0.0536	0.0810048	0.0412701	0.0867198	0.0673286
PC(18:0e_22:6)+HCOO	PC(40:6e)+HCOO	PC	0.607138	0.522928	0.284755	0.372177	0.52983	0.192097	0.618418	0.771148	0.458062	0.343135	0.356556	0.5206	0.52983	0.607138	0.522928	0.284755	0.356556	0.5206	0.458062	0.618418	0.771148	0.343135	0.192097	0.372177		1.05597	0.941904	0.616306	0.749725	0.683291	0.620174	0.572977	0.201206	0.789363	0.826154	0.821613	0.469528	0.513107	0.818425	0.855854	0.505245	0.261883	0.574486	1.03867	1.01763	0.4795	0.696262
PC(18:1_22:6)+HCOO	PC(40:7)+HCOO	PC	0.596334	0.422977	0.275894	0.462689	0.175071	0.162435	0.454711	0.217087	0.536771	0.580704	0.79543	0.461976	0.175071	0.596334	0.422977	0.275894	0.79543	0.461976	0.536771	0.454711	0.217087	0.580704	0.162435	0.462689		0.457885	0.250757	0.296119	0.30802	0.441165	0.298126	0.236645	0.311322	0.11208	0.3485	0.389336	0.233884	0.217501	0.442364	0.328838	0.317934	0.630522	0.282197	0.264619	0.377857	0.265125	0.29015
PC(18:1e_22:6)+HCOO	PC(40:7e)+HCOO	PC	1.02029	0.70691	0.355384	0.611355	0.705716	0.274408	0.660193	1.04951	0.785721	0.501099	0.660491	0.794197	0.705716	1.02029	0.70691	0.355384	0.660491	0.794197	0.785721	0.660193	1.04951	0.501099	0.274408	0.611355		1.47678	1.2004	0.938737	1.05945	1.27269	0.810731	0.77473	0.44847	0.861536	1.38412	0.967066	0.602981	0.818436	1.43515	0.986416	0.796329	0.934119	0.829405	1.24673	1.08129	0.766185	0.870798
PC(20:4e_22:0)+HCOO	PC(42:4e)+HCOO	PC	0.452402	0.154689	0.0838799	0.387839	0.226168	0.198941	0.0788963	0.193239	0.184069	0.245032	0.251686	0.123411	0.226168	0.452402	0.154689	0.0838799	0.251686	0.123411	0.184069	0.0788963	0.193239	0.245032	0.198941	0.387839		0.189235	0.315378	0.294968	0.26848	0.213114	0.350279	0.260423	0.278631	0.0970155	0.17189	0.147901	0.278921	0.514419	0.145456	0.381006	0.494006	0.178564	0.360381	0.231379	0.193117	0.215334	0.351031
PC(20:0e_22:6)+HCOO	PC(42:6e)+HCOO	PC	0.472654	0.230996	0.180431	0.203627	0.211274	0.0828807	0.158774	0.236197	0.218337	0.13958	0.227014	0.212366	0.211274	0.472654	0.230996	0.180431	0.227014	0.212366	0.218337	0.158774	0.236197	0.13958	0.0828807	0.203627		0.232116	0.51749	0.283782	0.173511	0.297159	0.212565	0.144482	0.135173	0.218718	0.275608	0.247221	0.13473	0.219135	0.38714	0.342828	0.192269	0.367462	0.28354	0.364738	0.245596	0.0598487	0.525683
PC(20:3e_24:2)+HCOO	PC(44:5e)+HCOO	PC	2.22321	1.26062	0.927232	0.825602	1.08818	0.608824	0.487966	1.18872	1.19037	0.63412	1.08466	1.20215	1.08818	2.22321	1.26062	0.927232	1.08466	1.20215	1.19037	0.487966	1.18872	0.63412	0.608824	0.825602		1.69322	2.4283	2.40102	1.09559	2.33741	1.21581	1.13241	1.21539	1.51446	1.32816	1.16834	0.800058	1.07119	1.44126	1.60018	1.44061	1.33232	2.10817	1.46552	1.23628	1.42488	1.89951
PC(20:4e_24:2)+HCOO	PC(44:6e)+HCOO	PC	0.756932	0.979589	0.973466	1.02782	0.928653	0.33364	0.238423	0.996282	0.599614	0.865734	0.81199	0.969842	0.928653	0.756932	0.979589	0.973466	0.81199	0.969842	0.599614	0.238423	0.996282	0.865734	0.33364	1.02782		0.910911	1.25097	1.18477	0.648086	0.80647	0.722516	0.652176	0.861983	0.78928	0.904536	0.645889	0.60382	1.27736	0.878264	1.40149	1.00187	0.808723	0.796278	0.818852	0.792005	0.735242	1.10152
PC(20:4e_24:2)+HCOO	PC(44:6e)+HCOO	PC	0.250994	0.143364	0.164719	0.154686	0.159475	0.0675922	0.083986	0.128245	0.152553	0.0990124	0.147088	0.154125	0.159475	0.250994	0.143364	0.164719	0.147088	0.154125	0.152553	0.083986	0.128245	0.0990124	0.0675922	0.154686		0.198178	0.336242	0.141679	0.125186	0.290577	0.12953	0.131192	0.139691	0.134391	0.144878	0.207541	0.110901	0.143838	0.238641	0.17495	0.15859	0.22956	0.153051	0.212054	0.142259	0.19412	0.268184
PC(14:1e_18:2)-CH3	PC(32:3e)-CH3	PC	1.24389	0.442723	0.48714	1.39723	0.356137	1.1277	0.927158	0.355903	1.44416	0.990578	1.11366	0.963806	0.356137	1.24389	0.442723	0.48714	1.11366	0.963806	1.44416	0.927158	0.355903	0.990578	1.1277	1.39723		1.33726	2.40079	1.70144	1.05915	2.35783	2.28147	1.68075	0.981442	0.930788	1.14282	0.884948	1.02645	0.871619	0.762773	2.28571	1.4142	1.21084	1.22973	1.62063	1.53395	1.59475	1.47611
PC(18:0_18:0)+HCOO	PC(36:0)+HCOO	PC	0.264779	0.25578	0.110961	0.252227	0.148461	0.136343	0.252469	0.17761	0.295343	0.216785	0.298927	0.242408	0.148461	0.264779	0.25578	0.110961	0.298927	0.242408	0.295343	0.252469	0.17761	0.216785	0.136343	0.252227		0.324945	0.183057	0.268382	0.253357	0.267187	0.167295	0.291703	0.189489	0.307287	0.25367	0.297688	0.143285	0.21692	0.221709	0.178885	0.234709	0.378628	0.263417	0.379555	0.270255	0.296702	0.298473
PC(18:2_22:6)+HCOO	PC(40:8)+HCOO	PC	0.703972	0.574559	0.459691	0.779532	0.525987	0.448986	0.606166	0.577298	0.666845	0.605078	0.741212	0.63986	0.525987	0.703972	0.574559	0.459691	0.741212	0.63986	0.666845	0.606166	0.577298	0.605078	0.448986	0.779532		1.42921	0.892348	0.690337	0.934132	0.990116	0.630754	0.836209	0.547671	0.679356	0.666889	0.779396	0.518907	0.634427	1.28765	0.743352	0.756366	1.35747	0.663195	0.856017	0.957179	0.83865	0.633816
PC(22:0_18:2)+HCOO	PC(40:2)+HCOO	PC	0.183417	0.048448	0.0959771	0.131263	0.138437	0.0858294	0.148039	0.0555983	0.129413	0.133363	0.170633	0.108799	0.138437	0.183417	0.048448	0.0959771	0.170633	0.108799	0.129413	0.148039	0.0555983	0.133363	0.0858294	0.131263		0.132192	0.276387	0.0888477	0.136904	0.102968	0.109422	0.248232	0.0865563	0.0986161	0.130927	0.286627	0.0813242	0.303308	0.123974	0.138785	0.067188	0.147001	0.10516	0.294769	0.134774	0.101744	0.0694203
PC(20:3e_22:0)+HCOO	PC(42:3e)+HCOO	PC	0.393241	0.297927	0.137566	0.233333	0.189794	0.2376	0.120884	0.255799	0.231853	0.179752	0.161346	0.247489	0.189794	0.393241	0.297927	0.137566	0.161346	0.247489	0.231853	0.120884	0.255799	0.179752	0.2376	0.233333		0.337627	0.480875	0.182157	0.248081	0.591008	0.117452	0.236451	0.175114	0.15073	0.348777	0.150998	0.188814	0.271463	0.16719	0.367711	0.207955	0.324254	0.515782	0.493425	0.249596	0.324092	0.426718
PC(20:4_23:1)+HCOO	PC(43:5)+HCOO	PC	0.165097	0.188031	0.176203	0.139087	0.147401	0.0791642	0.0796579	0.335051	0.0923416	0.144733	0.173785	0.136734	0.147401	0.165097	0.188031	0.176203	0.173785	0.136734	0.0923416	0.0796579	0.335051	0.144733	0.0791642	0.139087		0.133975	0.154019	0.183188	0.155263	0.169225	0.184683	0.216854	0.159937	0.175701	0.124811	0.144792	0.0577008	0.107786	0.169272	0.0987485	0.166584	0.0826162	0.17384	0.211104	0.140051	0.134898	0.195536
PC(30:1_20:4)-CH3	PC(50:5)-CH3	PC	0.0324608	0.0199069	0.0407531	0.0347935	0.0372461	0.00963159	0.0432817	0.0440863	0.0406441	0.0389807	0.0448212	0.0355669	0.0372461	0.0324608	0.0199069	0.0407531	0.0448212	0.0355669	0.0406441	0.0432817	0.0440863	0.0389807	0.00963159	0.0347935		0.045111	0.0754648	0.0839443	0.0315963	0.0614344	0.0967802	0.036056	0.0413221	0.0772587	0.049322	0.0350432	0.0363397	0.0326495	0.0463075	0.0674167	0.0329328	0.039469	0.0699457	0.059288	0.0365094	0.0507226	0.0706123
PC(18:0_16:0)+HCOO	PC(34:0)+HCOO	PC	2.76557	2.53918	1.67519	3.82333	1.59378	2.67609	3.27437	2.65925	2.89873	2.67582	3.25412	2.98466	1.59378	2.76557	2.53918	1.67519	3.25412	2.98466	2.89873	3.27437	2.65925	2.67582	2.67609	3.82333		2.71581	3.62995	3.69362	3.49034	3.18591	2.99006	3.29804	2.29267	2.6952	3.39019	2.83734	2.11053	2.50866	3.89065	2.7896	3.07907	5.07583	2.29497	4.39109	2.83314	2.88172	2.64434
PC(14:0_20:4)+HCOO	PC(34:4)+HCOO	PC	0.737546	0.716233	0.293646	0.691282	0.336474	0.617213	1.16782	0.300717	0.698924	1.02299	1.37087	0.912241	0.336474	0.737546	0.716233	0.293646	1.37087	0.912241	0.698924	1.16782	0.300717	1.02299	0.617213	0.691282		0.937282	0.314986	0.718328	0.799795	0.874004	0.452246	0.451003	0.698853	0.736975	0.757612	0.547456	0.419155	0.383382	0.612577	0.488154	0.711753	1.54994	0.899539	0.527531	0.685914	1.02534	0.687046
PC(18:0e_18:2)+HCOO	PC(36:2e)+HCOO	PC	1.68623	0.858762	0.906795	1.30293	0.766035	0.742592	1.445	1.82474	1.32817	1.14576	1.20642	0.980615	0.766035	1.68623	0.858762	0.906795	1.20642	0.980615	1.32817	1.445	1.82474	1.14576	0.742592	1.30293		2.56191	3.95057	1.38344	0.67233	1.83583	1.5458	1.74945	1.38843	1.04123	1.27931	1.25251	1.06856	1.709	1.70272	2.22721	1.71394	1.52736	1.06803	2.52654	2.07882	0.657021	1.81689
PC(20:1e_22:5)+HCOO	PC(42:6e)+HCOO	PC	0.43015	0.568358	0.471274	0.550024	0.505705	0.154385	0.136427	0.611613	0.374256	0.501901	0.427559	0.596758	0.505705	0.43015	0.568358	0.471274	0.427559	0.596758	0.374256	0.136427	0.611613	0.501901	0.154385	0.550024		0.552851	0.637725	0.610911	0.460508	0.535688	0.40966	0.379213	0.515186	0.565109	0.40501	0.443958	0.362103	0.754417	0.511817	0.591354	0.606556	0.463073	0.534746	0.594048	0.584954	0.488806	0.652768
PC(20:4e_24:1)+HCOO	PC(44:5e)+HCOO	PC	0.135836	0.179209	0.17214	0.167885	0.164486	0.0551164	0.0434557	0.168208	0.114113	0.166586	0.152304	0.186864	0.164486	0.135836	0.179209	0.17214	0.152304	0.186864	0.114113	0.0434557	0.168208	0.166586	0.0551164	0.167885		0.167698	0.234937	0.228752	0.107884	0.151034	0.139856	0.13266	0.163219	0.164371	0.15562	0.120054	0.102484	0.24487	0.154845	0.229241	0.200934	0.156686	0.144859	0.176629	0.127693	0.145796	0.210059
PC(17:1_18:2)+HCOO	PC(35:3)+HCOO	PC	0.554646	0.285172	0.488693	0.523988	0.251103	0.318281	0.364377	0.352573	0.865721	0.642375	0.515805	0.346876	0.251103	0.554646	0.285172	0.488693	0.515805	0.346876	0.865721	0.364377	0.352573	0.642375	0.318281	0.523988		0.853121	0.555083	0.473318	0.604429	0.597215	0.435283	0.485051	0.313074	0.349677	0.420588	0.281206	0.335372	0.56301	0.497356	0.400294	0.637668	0.564688	0.470481	0.599106	0.445981	0.443372	0.389762
PC(18:1e_18:1)+HCOO	PC(36:2e)+HCOO	PC	0.180027	0.17865	0.140973	0.127862	0.207707	0.107207	0.142102	0.169446	0.168093	0.188893	0.192486	0.200158	0.207707	0.180027	0.17865	0.140973	0.192486	0.200158	0.168093	0.142102	0.169446	0.188893	0.107207	0.127862		0.23818	0.375001	0.446777	0.171847	0.259649	0.234229	0.136522	0.122966	0.174436	0.0742441	0.168865	0.0742113	0.116499	0.503435	0.260556	0.181589	0.161588	0.352605	0.362606	0.192625	0.25111	0.486022
PC(19:1_18:0)+HCOO	PC(37:1)+HCOO	PC	0.157623	0.175394	0.121407	0.124872	0.095018	0.0977462	0.230477	0.159755	0.224868	0.215066	0.28655	0.166336	0.095018	0.157623	0.175394	0.121407	0.28655	0.166336	0.224868	0.230477	0.159755	0.215066	0.0977462	0.124872		0.17774	0.197328	0.143435	0.144463	0.324664	0.0890166	0.209671	0.126546	0.186253	0.230865	0.246033	0.114538	0.0806783	0.182179	0.121463	0.186578	0.225983	0.114851	0.205839	0.209548	0.163726	0.122179
PC(16:0_22:0)+HCOO	PC(38:0)+HCOO	PC	0.097251	0.0596618	0.0256453	0.0776555	0.0365004	0.00615548	0.0131661	0.0576572	0.0628128	0.0772112	0.102104	0.0291657	0.0365004	0.097251	0.0596618	0.0256453	0.102104	0.0291657	0.0628128	0.0131661	0.0576572	0.0772112	0.00615548	0.0776555		0.0990398	0.127658	0.143609	0.102624	0.148068	0.0718288	0.0427864	0.0479411	0.0606646	0.0956458	0.171063	0.0611887	0.109909	0.0874717	0.0978864	0.0562831	0.113944	0.0880331	0.119994	0.0681177	0.0769841	0.0844897
PC(20:2e_18:2)-CH3	PC(38:4e)-CH3	PC	0.194864	0.118743	0.0279452	0.100064	0.0956146	0.0531487	0.102968	0.0581375	0.115199	0.0852863	0.112155	0.0637771	0.0956146	0.194864	0.118743	0.0279452	0.112155	0.0637771	0.115199	0.102968	0.0581375	0.0852863	0.0531487	0.100064		0.168392	0.144603	0.107957	0.0952898	0.152451	0.110539	0.104574	0.249071	0.0875628	0.0805683	0.137056	0.0749143	0.112957	0.086455	0.11473	0.0904309	0.136211	0.101388	0.152365	0.137795	0.185377	0.148817
PC(20:0e_20:4)-CH3	PC(40:4e)-CH3	PC	0.0948912	0.0669784	0.0406529	0.0571673	0.0638996	0.0509744	0.0533861	0.035936	0.0739485	0.0509381	0.0861168	0.0613908	0.0638996	0.0948912	0.0669784	0.0406529	0.0861168	0.0613908	0.0739485	0.0533861	0.035936	0.0509381	0.0509744	0.0571673		0.11486	0.125711	0.0693187	0.0534187	0.163849	0.0750694	0.0811931	0.0596513	0.0706413	0.0799918	0.104238	0.0592624	0.0697627	0.0497191	0.0715257	0.0533299	0.0784544	0.0758341	0.119612	0.0935185	0.168473	0.071809
PC(18:3e_24:2)+HCOO	PC(42:5e)+HCOO	PC	1.97219	0.842206	0.564221	0.565268	0.912906	0.328248	0.458289	1.09719	0.847693	0.459689	0.759261	0.835034	0.912906	1.97219	0.842206	0.564221	0.759261	0.835034	0.847693	0.458289	1.09719	0.459689	0.328248	0.565268		1.07468	1.5249	1.00125	0.614056	1.30767	0.580016	0.565504	0.539159	0.885224	0.819915	0.63917	0.325536	0.682302	0.894151	0.942635	0.552389	0.834279	0.616156	1.06761	0.759297	0.794153	0.773786
PC(38:1e)+HCOO	PC(38:1e)+HCOO	PC	0.218907	0.28812	0.358644	0.307433	0.255313	0.0879418	0.182698	0.265946	0.15907	0.313331	0.330524	0.352501	0.255313	0.218907	0.28812	0.358644	0.330524	0.352501	0.15907	0.182698	0.265946	0.313331	0.0879418	0.307433		0.171324	0.197936	0.529226	0.246247	0.351232	0.278898	0.276067	0.194056	0.2825	0.17599	0.276904	0.134897	0.199562	0.333679	0.229455	0.163905	0.193876	0.318332	0.393412	0.181126	0.154116	0.319661
PC(37:0)+HCOO	PC(37:0)+HCOO	PC	0.0859204	0.0723136	0.0436734	0.0555629	0.0789684	0.0421729	0.0387352	0.0645388	0.0690816	0.0591419	0.094594	0.0783677	0.0789684	0.0859204	0.0723136	0.0436734	0.094594	0.0783677	0.0690816	0.0387352	0.0645388	0.0591419	0.0421729	0.0555629		0.0839318	0.0591423	0.102794	0.0683031	0.133277	0.105093	0.0789473	0.0674103	0.0519027	0.0604392	0.0703233	0.0414458	0.0966389	0.134068	0.0610818	0.0648066	0.080799	0.064176	0.126352	0.0879389	0.0450333	0.0980399
PC(19:0_20:4)+HCOO	PC(39:4)+HCOO	PC	0.284828	0.267443	0.204679	0.209177	0.185164	0.105679	0.298721	0.23499	0.411106	0.22246	0.390596	0.237029	0.185164	0.284828	0.267443	0.204679	0.390596	0.237029	0.411106	0.298721	0.23499	0.22246	0.105679	0.209177		0.342543	0.255894	0.19897	0.259084	0.201557	0.100839	0.258489	0.231778	0.271628	0.256542	0.258402	0.106982	0.193473	0.477737	0.25325	0.218551	0.304986	0.197998	0.250709	0.264092	0.240016	0.284047
PE(18:0_18:1)+H	PE(36:1)+H	PE	1.07945	0.341743	0.977442	1.32462	0.347316	1.00534	1.73868	0.285137	1.00965	1.09506	1.06482	0.918439	0.347316	1.07945	0.341743	0.977442	1.06482	0.918439	1.00965	1.73868	0.285137	1.09506	1.00534	1.32462		0.556742	0.577877	0.7613	1.0328	0.934207	0.840202	1.15423	0.810317	0.8763	1.18616	1.219	0.462373	0.613181	0.92651	0.840374	0.933198	1.20817	0.830481	0.950938	0.946896	1.18085	0.375156
PE(18:0p_18:1)+H	PE(36:1p)+H	PE	0.232788	0.0781418	0.114441	0.096149	0.0925329	0.133198	0.290555	0.0774411	0.168142	0.164716	0.195256	0.18772	0.0925329	0.232788	0.0781418	0.114441	0.195256	0.18772	0.168142	0.290555	0.0774411	0.164716	0.133198	0.096149		0.275252	0.58359	0.233942	0.285131	0.290421	0.252321	0.264053	0.246761	0.241416	0.25435	0.253352	0.277339	0.256954	0.225159	0.4022	0.234422	0.209542	0.191951	0.336588	0.218781	0.274339	0.238023
PE(14:1e_22:1)+Na	PE(36:2e)+Na	PE	3.41302	1.84302	1.42085	1.98018	1.31676	1.47356	4.04781	1.64759	3.57217	3.19263	3.28816	3.16501	1.31676	3.41302	1.84302	1.42085	3.28816	3.16501	3.57217	4.04781	1.64759	3.19263	1.47356	1.98018		8.35608	6.75172	6.21822	5.43272	4.65833	4.38467	4.56102	2.7496	3.36027	2.75723	3.43143	2.80585	2.41561	4.97903	5.37985	4.89935	4.22664	4.0183	3.70385	5.70762	6.22602	4.62877
PE(18:1e_18:1)+Na	PE(36:2e)+Na	PE	0.0460442	0.0168855	0.0311683	0.0212675	0.0152757	0.0314715	0.0561182	0.0135154	0.0421911	0.0334583	0.0536951	0.0468161	0.0152757	0.0460442	0.0168855	0.0311683	0.0536951	0.0468161	0.0421911	0.0561182	0.0135154	0.0334583	0.0314715	0.0212675		0.054053	0.105966	0.0482457	0.0461167	0.0366397	0.0445823	0.0524054	0.0475016	0.0478305	0.049243	0.0569016	0.0519651	0.0668308	0.0376361	0.0725339	0.0444876	0.0402751	0.0365942	0.0633239	0.0469886	0.059129	0.0396935
PE(37:2e)+Na	PE(37:2e)+Na	PE	14.9034	8.89935	11.9122	9.4441	12.5762	6.28186	16.4544	16.8121	15.7132	10.6633	13.5584	12.8469	12.5762	14.9034	8.89935	11.9122	13.5584	12.8469	15.7132	16.4544	16.8121	10.6633	6.28186	9.4441		16.3054	22.4404	23.5653	21.6147	14.6777	22.3688	18.93	16.9309	24.4807	11.6265	20.3211	13.9497	11.394	23.0793	21.8644	18.516	18.0204	16.9171	21.9172	20.8383	18.6097	25.5594
PE(10:0e_6:0)+H	PE(16:0e)+H	PE	0.395022	0.325805	0.364335	0.485566	0.44278	0.372346	0.386809	0.602714	0.376825	0.425356	0.381935	0.31859	0.44278	0.395022	0.325805	0.364335	0.381935	0.31859	0.376825	0.386809	0.602714	0.425356	0.372346	0.485566		0.38219	0.323934	0.318468	0.425333	0.330505	0.484698	0.359109	0.484922	0.337323	0.493367	0.226213	0.195892	0.23812	0.388411	0.351527	0.403996	0.295682	0.409842	0.418966	0.471924	0.489017	0.348888
PE(18:3e)+H	PE(18:3e)+H	PE	0.0509635	0.0786795	0.0542218	0.0545486	0.0406012	0.0448965	0.0537319	0.0669822	0.0408861	0.058583	0.0602825	0.0609127	0.0406012	0.0509635	0.0786795	0.0542218	0.0602825	0.0609127	0.0408861	0.0537319	0.0669822	0.058583	0.0448965	0.0545486		0.0387282	0.0468181	0.0474789	0.0302058	0.0467954	0.0457912	0.053997	0.0450988	0.0236461	0.0267006	0.0115299	0.0114219	0.0208497	0.0419238	0.0445579	0.0669917	0.0519484	0.065735	0.0728393	0.0587213	0.0458015	0.0162694
PE(8:0p_12:3)+H	PE(20:3p)+H	PE	1.97875	2.59852	2.01594	3.30801	2.1001	2.56513	3.21367	2.0717	2.958	3.18003	2.47772	2.07198	2.1001	1.97875	2.59852	2.01594	2.47772	2.07198	2.958	3.21367	2.0717	3.18003	2.56513	3.30801		2.18776	1.97387	1.62432	1.72026	1.97066	2.22926	1.59774	2.39157	2.08425	1.06608	1.0482	0.859711	1.51752	2.16579	1.63514	2.5101	1.83308	2.15281	1.61023	2.33378	1.99375	1.95173
PE(8:1e_12:3)+Na	PE(20:4e)+Na	PE	0.0471778	0.0500101	0.0442314	0.0617919	0.0303661	0.0386215	0.0567857	0.0421865	0.0464619	0.0410319	0.0431279	0.040091	0.0303661	0.0471778	0.0500101	0.0442314	0.0431279	0.040091	0.0464619	0.0567857	0.0421865	0.0410319	0.0386215	0.0617919		0.0325319	0.036656	0.0433619	0.0241427	0.0356456	0.0112545	0.0609337	0.0441876	0.0290019	0.0233915	0.0364624	0.0146241	0.0180098	0.0326355	0.033364	0.052206	0.0378543	0.045011	0.0479731	0.0325981	0.0468644	0.0184591
PE(8:1e_12:2)+Na	PE(20:3e)+Na	PE	0.0663216	0.0933913	0.0609493	0.0847982	0.0481416	0.0559481	0.0677558	0.0675572	0.0550812	0.0518117	0.0555998	0.057268	0.0481416	0.0663216	0.0933913	0.0609493	0.0555998	0.057268	0.0550812	0.0677558	0.0675572	0.0518117	0.0559481	0.0847982		0.0609447	0.0560536	0.0620045	0.0689743	0.0544627	0.0404773	0.0612047	0.0620037	0.0557683	0.0717543	0.0342408	0.0319288	0.0261299	0.0581155	0.0515055	0.0725261	0.0468498	0.0553256	0.0874012	0.0682932	0.0640021	0.0600359
PE(16:0p_18:2)+H	PE(34:2p)+H	PE	0.577959	0.161791	0.28758	0.496468	0.139209	0.688755	0.680857	0.114704	1.50654	0.705912	0.74129	0.409561	0.139209	0.577959	0.161791	0.28758	0.74129	0.409561	1.50654	0.680857	0.114704	0.705912	0.688755	0.496468		0.701151	1.14855	0.902146	1.02052	1.14084	1.49574	1.09912	0.513951	0.847765	1.01988	0.909232	1.1113	0.756826	0.519784	1.06357	0.834036	0.741967	0.941917	0.991973	0.953685	1.09128	1.01892
PE(16:0p_18:1)+H	PE(34:1p)+H	PE	0.27665	0.147276	0.167568	0.191869	0.136063	0.207344	0.252425	0.120587	0.292569	0.248124	0.278351	0.255322	0.136063	0.27665	0.147276	0.167568	0.278351	0.255322	0.292569	0.252425	0.120587	0.248124	0.207344	0.191869		0.2597	0.61933	0.32491	0.350695	0.397896	0.342396	0.348068	0.254355	0.31327	0.370244	0.373246	0.29532	0.278611	0.29838	0.413272	0.299425	0.282651	0.285062	0.440586	0.34626	0.367164	0.313133
PE(16:0p_20:4)+H	PE(36:4p)+H	PE	2.35331	1.15212	0.728559	1.84717	0.828033	1.01465	2.62262	1.23812	4.93895	2.83295	2.39757	2.20199	0.828033	2.35331	1.15212	0.728559	2.39757	2.20199	4.93895	2.62262	1.23812	2.83295	1.01465	1.84717		3.50397	3.79927	4.58728	3.9368	3.38613	3.6165	2.44376	2.67593	2.95924	3.20648	2.83574	2.5359	2.02958	2.4952	3.42705	2.46468	2.74816	2.83248	2.97526	3.17737	4.86502	3.00455
PE(16:0p_22:6)+H	PE(38:6p)+H	PE	1.16618	0.792148	0.575477	0.789003	0.890669	0.563462	1.30926	1.30581	1.30873	0.88968	1.02576	1.10812	0.890669	1.16618	0.792148	0.575477	1.02576	1.10812	1.30873	1.30926	1.30581	0.88968	0.563462	0.789003		1.93432	2.2762	1.22654	1.68424	1.61384	1.77752	1.21613	1.35784	1.52909	1.59081	1.41097	1.61732	1.43629	1.29605	1.61617	1.26053	1.27878	1.33969	1.62411	1.59397	1.42228	1.38437
PE(20:0p_18:2)+H	PE(38:2p)+H	PE	0.0948516	0.0446525	0.0747881	0.0755531	0.0587435	0.103423	0.102803	0.00560657	0.122514	0.0964696	0.11789	0.104859	0.0587435	0.0948516	0.0446525	0.0747881	0.11789	0.104859	0.122514	0.102803	0.00560657	0.0964696	0.103423	0.0755531		0.129376	0.209254	0.158742	0.140052	0.152235	0.193234	0.200896	0.125689	0.113142	0.193401	0.191838	0.206313	0.179071	0.110358	0.138981	0.125202	0.114612	0.137683	0.271987	0.154512	0.175646	0.182041
PE(14:1e_23:0)+Na	PE(37:1e)+Na	PE	30.6671	32.6121	32.3704	43.3889	33.5035	24.0141	40.7484	42.5353	33.0548	37.8009	33.1629	29.9315	33.5035	30.6671	32.6121	32.3704	33.1629	29.9315	33.0548	40.7484	42.5353	37.8009	24.0141	43.3889		42.347	52.0902	40.6651	61.8417	43.6064	49.2712	47.8566	43.9442	49.0031	26.5461	49.287	26.1413	35.6557	43.5068	42.579	29.2603	52.9402	31.6642	46.831	58.6821	43.4315	49.2462
PE(18:1p_22:6)+H	PE(40:7p)+H	PE	0.75275	0.746243	0.290907	0.465002	0.552695	0.33524	0.515691	0.697654	0.567209	0.466015	0.593967	0.638675	0.552695	0.75275	0.746243	0.290907	0.593967	0.638675	0.567209	0.515691	0.697654	0.466015	0.33524	0.465002		1.28389	1.6644	0.89986	1.00039	0.862198	1.1354	1.02305	0.730824	0.833919	1.0493	0.964091	0.920369	0.938609	1.12517	0.734952	0.861778	0.69114	0.733233	1.13187	0.866328	0.880941	0.881086
PE(17:1_21:0)+H	PE(38:1)+H	PE	7.36532	7.6962	7.35512	7.0638	5.77929	5.89844	7.86401	8.60523	9.17816	7.33847	7.52261	6.50342	5.77929	7.36532	7.6962	7.35512	7.52261	6.50342	9.17816	7.86401	8.60523	7.33847	5.89844	7.0638		7.98594	7.98727	7.77049	9.41654	7.47199	5.09837	8.31666	6.49527	8.32062	8.10489	9.20191	3.23553	4.70515	8.1028	5.58769	9.43314	7.42352	5.30556	10.4129	8.05004	6.59779	6.79135
PE(18:0p_22:6)+H	PE(40:6p)+H	PE	1.25016	0.732301	0.48408	0.583598	0.614655	0.440335	1.36109	0.807302	1.03783	0.832071	0.95138	1.00717	0.614655	1.25016	0.732301	0.48408	0.95138	1.00717	1.03783	1.36109	0.807302	0.832071	0.440335	0.583598		3.57455	2.77351	1.95427	1.77502	1.40269	1.60565	1.79892	1.3459	1.45123	1.6795	1.70604	1.61623	1.6254	1.84613	1.79607	1.37022	1.1649	1.18295	1.89155	2.08778	1.90886	1.44772
PE(18:0_20:4)+Na	PE(38:4)+Na	PE	0.443128	0.485295	0.0461241	0.595845	0.488872	0.106609	0.700705	0.619523	0.374895	0.645376	0.473853	0.536076	0.488872	0.443128	0.485295	0.0461241	0.473853	0.536076	0.374895	0.700705	0.619523	0.645376	0.106609	0.595845		0.428786	0.359073	0.338007	0.801584	0.309934	0.491607	0.54297	0.61597	0.678378	0.801759	0.723453	0.617006	0.831407	0.620704	0.283954	0.574278	0.545586	0.427798	0.444801	0.645978	0.509269	0.554191
PE(41:5e)+H	PE(41:5e)+H	PE	3.68372	1.95769	2.68123	1.69899	2.45744	1.18195	3.85647	3.50375	3.04115	2.45866	3.49329	3.47165	2.45744	3.68372	1.95769	2.68123	3.49329	3.47165	3.04115	3.85647	3.50375	2.45866	1.18195	1.69899		4.31924	6.4927	5.88167	4.37901	2.97451	3.57868	4.53184	3.85781	4.24309	2.95597	4.17011	2.74584	2.44922	5.65626	4.46046	3.21637	3.3217	2.9772	5.06015	4.92215	4.54313	3.92717
PE(20:0p_22:6)+H	PE(42:6p)+H	PE	0.0542403	0.0544367	0.0276944	0.0339992	0.056103	0.021372	0.0438191	0.0399775	0.0523181	0.0243996	0.0442256	0.0593523	0.056103	0.0542403	0.0544367	0.0276944	0.0442256	0.0593523	0.0523181	0.0438191	0.0399775	0.0243996	0.021372	0.0339992		0.0806658	0.0918722	0.0380274	0.0444607	0.0408613	0.0599685	0.0374401	0.0224251	0.0344114	0.0619116	0.0516535	0.0463993	0.0402822	0.0594756	0.0380393	0.0326379	0.0327175	0.0408553	0.0639016	0.0571734	0.0626196	0.0638264
PE(20:0p_22:5)+H	PE(42:5p)+H	PE	0.18405	0.0741206	0.0280603	0.034496	0.0682531	0.0297581	0.0691944	0.0432299	0.0744942	0.0262547	0.0632185	0.0665313	0.0682531	0.18405	0.0741206	0.0280603	0.0632185	0.0665313	0.0744942	0.0691944	0.0432299	0.0262547	0.0297581	0.034496		0.107277	0.105147	0.053274	0.0714092	0.0734305	0.0537609	0.0553276	0.0402837	0.049091	0.0604168	0.0950465	0.0409095	0.0567153	0.0710236	0.0564543	0.0479849	0.0540717	0.0579515	0.0837097	0.0772044	0.12255	0.0618226
PE(42:7e)+Na	PE(42:7e)+Na	PE	0.654825	0.782797	0.557396	0.773062	0.826295	0.75748	1.27074	0.718586	0.586548	0.714121	0.814762	0.549654	0.826295	0.654825	0.782797	0.557396	0.814762	0.549654	0.586548	1.27074	0.718586	0.714121	0.75748	0.773062		0.667149	0.640689	0.606644	0.876093	0.751005	0.640669	1.27891	0.890455	0.516705	1.39827	0.810475	0.930248	0.900492	0.49544	0.614273	0.740658	1.44712	0.613631	0.820796	0.932713	0.869523	0.625352
PE(41:3)+Na	PE(41:3)+Na	PE	4.98627	6.96823	4.70226	6.05037	6.29612	3.49379	3.28172	4.92254	6.36775	3.10732	5.67791	4.11992	6.29612	4.98627	6.96823	4.70226	5.67791	4.11992	6.36775	3.28172	4.92254	3.10732	3.49379	6.05037		4.92929	5.78202	3.04667	6.52738	3.87055	3.94903	7.46054	4.8775	10.2113	6.12377	7.11277	2.76056	5.90758	5.61414	4.16423	4.47049	4.47882	4.62415	7.83041	5.66427	7.24722	5.92668
PE(20:2e_22:1)+Na	PE(42:3e)+Na	PE	0.0875331	0.0374425	0.0165884	0.020818	0.0381363	0.018394	0.0408822	0.0189429	0.0404596	0.0147673	0.0362758	0.0297125	0.0381363	0.0875331	0.0374425	0.0165884	0.0362758	0.0297125	0.0404596	0.0408822	0.0189429	0.0147673	0.018394	0.020818		0.0486879	0.0646388	0.0328986	0.0325916	0.0441325	0.0336712	0.036085	0.0220588	0.0290248	0.0282455	0.0610811	0.022436	0.029801	0.0357274	0.0333476	0.0225535	0.0322044	0.0320509	0.0465676	0.0424425	0.0756847	0.0361704
PE(47:5)+H	PE(47:5)+H	PE	2.56981	1.56367	1.15056	1.64634	1.87302	1.00629	1.23971	1.60749	1.02136	1.70547	0.891283	0.934549	1.87302	2.56981	1.56367	1.15056	0.891283	0.934549	1.02136	1.23971	1.60749	1.70547	1.00629	1.64634		1.55526	3.7237	1.0927	1.60242	1.13316	1.46896	2.75859	1.53466	2.31663	1.61409	2.23526	1.44573	4.88124	2.77091	2.21214	1.55563	2.03439	1.47257	2.71612	1.66434	1.19945	2.57924
PE(8:0e_10:1)+H	PE(18:1e)+H	PE	0.473562	0.363205	0.46186	0.597395	0.339898	0.567744	0.420865	0.471096	0.505212	0.557804	0.468572	0.459306	0.339898	0.473562	0.363205	0.46186	0.468572	0.459306	0.505212	0.420865	0.471096	0.557804	0.567744	0.597395		0.332427	0.499398	0.445128	0.292219	0.394475	0.346269	0.591121	0.42234	0.324985	0.264929	0.366957	0.134639	0.172619	0.461115	0.44278	0.541223	0.338194	0.440876	0.485478	0.468205	0.589162	0.207446
PE(12:0e_6:0)+Na	PE(18:0e)+Na	PE	0.0829969	0.12587	0.0974896	0.117638	0.0790507	0.0718307	0.21695	0.147546	0.144714	0.143748	0.0889533	0.117861	0.0790507	0.0829969	0.12587	0.0974896	0.0889533	0.117861	0.144714	0.21695	0.147546	0.143748	0.0718307	0.117638		0.0889768	0.0876728	0.137769	0.0731852	0.102235	0.05719	0.0613891	0.0643519	0.0586616	0.134818	0.0361699	0.026784	0.0297883	0.064309	0.0997703	0.0983617	0.0721902	0.069581	0.17481	0.106042	0.0947549	0.0432685
PE(18:0p_18:2)+H	PE(36:2p)+H	PE	1.41073	0.421627	0.731932	0.915278	0.421083	1.17591	1.56823	0.428934	1.9648	1.32831	1.40008	1.06531	0.421083	1.41073	0.421627	0.731932	1.40008	1.06531	1.9648	1.56823	0.428934	1.32831	1.17591	0.915278		2.35753	3.20694	1.86605	1.91617	1.83281	2.01155	2.56456	1.24775	1.43076	1.77457	1.96384	1.87779	1.58788	1.42392	2.09895	1.99108	1.68602	1.62696	2.64646	1.97217	2.06348	1.97257
PE(18:0p_20:3)+H	PE(38:3p)+H	PE	0.58611	0.196206	0.042713	0.367938	0.143241	0.156503	0.559901	0.254634	0.604131	0.412191	0.561691	0.529084	0.143241	0.58611	0.196206	0.042713	0.561691	0.529084	0.604131	0.559901	0.254634	0.412191	0.156503	0.367938		1.35206	1.0291	0.586407	0.783031	0.681628	0.769398	0.808952	0.593725	0.755007	0.511115	0.659039	0.549829	0.555072	0.889574	0.861678	0.867195	1.07369	0.646975	0.762337	0.86087	0.611967	0.780784
PE(18:0p_22:5)+H	PE(40:5p)+H	PE	0.451524	0.441598	0.214637	0.222131	0.153618	0.29161	0.46575	0.226372	0.367959	0.674179	0.420744	0.692294	0.153618	0.451524	0.441598	0.214637	0.420744	0.692294	0.367959	0.46575	0.226372	0.674179	0.29161	0.222131		1.0734	0.520675	0.45461	0.508915	0.48369	0.419237	0.404412	0.349144	0.439139	0.429518	0.408681	0.353193	0.458815	0.88348	0.345763	0.415067	0.367073	0.36425	0.492748	0.574064	0.678237	0.368388
PE(44:3e)+H	PE(44:3e)+H	PE	0.0188163	0.00993656	0.0210303	0.0235609	0.0120924	0.0403302	0.0555201	0.0165571	0.0207202	0.0191899	0.0177878	0.0334048	0.0120924	0.0188163	0.00993656	0.0210303	0.0177878	0.0334048	0.0207202	0.0555201	0.0165571	0.0191899	0.0403302	0.0235609		0.0193509	0.0165666	0.0111984	0.0284867	0.0223491	0.0153781	0.0136552	0.0256043	0.00876759	0.0312955	0.0136405	0.0402016	0.0160059	0.0146869	0.0126049	0.0132621	0.0228458	0.0102146	0.0171752	0.00824387	0.102895	0.0105344
PE(16:1e_18:1)-H	PE(34:2e)-H	PE	0.274404	0.180387	0.128745	0.219686	0.174061	0.196137	0.328918	0.146851	0.260149	0.275109	0.255077	0.286853	0.174061	0.274404	0.180387	0.128745	0.255077	0.286853	0.260149	0.328918	0.146851	0.275109	0.196137	0.219686		0.237696	0.675344	0.31119	0.239162	0.528774	0.354226	0.2872	0.224243	0.2395	0.230616	0.250955	0.199782	0.231515	0.286718	0.413418	0.247735	0.341702	0.256813	0.456232	0.242176	0.466704	0.239344
PE(18:1_18:1)-H	PE(36:2)-H	PE	6.03501	2.40165	5.79052	9.35412	2.349	6.42619	17.3464	2.24801	6.2693	11.0446	10.2827	6.39102	2.349	6.03501	2.40165	5.79052	10.2827	6.39102	6.2693	17.3464	2.24801	11.0446	6.42619	9.35412		3.84229	2.65056	4.90462	5.47026	8.90112	5.27221	5.30946	4.42498	4.30531	6.24502	6.8301	3.33145	4.00144	4.93506	2.76654	5.24479	9.02936	6.48846	6.32731	3.69997	6.01766	2.52897
PE(16:0_20:4)-H	PE(36:4)-H	PE	1.25355	1.13847	0.753501	1.68282	1.47512	0.921372	3.8805	1.31152	1.54143	3.95078	2.96033	2.16617	1.47512	1.25355	1.13847	0.753501	2.96033	2.16617	1.54143	3.8805	1.31152	3.95078	0.921372	1.68282		1.39648	0.574903	0.833336	1.54085	1.76265	0.812934	0.87541	1.17553	1.37075	1.38903	1.38298	0.840516	1.51905	1.54612	0.70778	1.56717	2.67868	1.5573	0.789503	1.31816	1.73103	0.820031
PE(16:1e_20:4)-H	PE(36:5e)-H	PE	2.24522	1.52625	0.635616	2.13866	1.13651	1.03449	2.82219	1.60538	2.79192	2.07194	2.37101	2.17258	1.13651	2.24522	1.52625	0.635616	2.37101	2.17258	2.79192	2.82219	1.60538	2.07194	1.03449	2.13866		3.11893	3.70147	4.54301	2.94822	4.19279	3.79378	1.6401	1.96708	2.80197	2.09263	1.84061	1.80909	1.7803	2.50711	3.8516	2.78489	3.12301	3.0247	2.31356	2.6577	4.94509	2.57567
PE(18:1e_20:4)-H	PE(38:5e)-H	PE	3.20201	2.29466	1.20807	2.61485	1.80335	1.32122	3.37881	2.16468	2.91517	3.03957	3.13071	3.37861	1.80335	3.20201	2.29466	1.20807	3.13071	3.37861	2.91517	3.37881	2.16468	3.03957	1.32122	2.61485		9.21701	8.06707	7.19434	4.14686	4.7012	4.16154	2.7112	2.53708	3.3307	2.78836	2.88053	2.39584	3.10123	3.53903	6.88539	4.38435	4.07059	4.09364	3.95703	7.40477	6.83585	4.64898
PE(16:0_22:6)-H	PE(38:6)-H	PE	2.06992	1.28139	0.417543	1.80526	1.42586	0.838993	3.49017	1.61727	1.44392	2.63011	1.63248	2.06091	1.42586	2.06992	1.28139	0.417543	1.63248	2.06091	1.44392	3.49017	1.61727	2.63011	0.838993	1.80526		1.5443	1.47691	0.721298	3.49904	2.51774	1.63823	1.07661	0.596767	1.6931	3.50713	1.69345	1.41567	1.89117	2.76622	0.781688	1.64647	3.58102	1.64263	1.31669	2.61757	1.63303	1.29842
PE(18:2e_20:4)-H	PE(38:6e)-H	PE	2.26876	2.60049	0.946111	2.11229	1.32481	1.2177	2.33142	1.81059	2.17571	2.18468	2.10087	2.78737	1.32481	2.26876	2.60049	0.946111	2.10087	2.78737	2.17571	2.33142	1.81059	2.18468	1.2177	2.11229		3.47019	4.92947	5.73945	3.13709	5.19389	3.39418	2.0976	2.09296	3.07805	1.89389	1.92816	1.80722	2.39592	4.01708	3.38616	3.7853	3.70561	3.13316	2.8302	3.0024	4.75279	2.56687
PE(20:1e_20:4)-H	PE(40:5e)-H	PE	0.204315	0.206	0.0930184	0.169136	0.184587	0.0825785	0.23843	0.100054	0.20141	0.174571	0.169909	0.205472	0.184587	0.204315	0.206	0.0930184	0.169909	0.205472	0.20141	0.23843	0.100054	0.174571	0.0825785	0.169136		0.210288	0.312219	0.232878	0.120916	0.129738	0.274684	0.111411	0.110948	0.129518	0.109008	0.153931	0.0942308	0.10414	0.159558	0.189665	0.112074	0.133521	0.23337	0.290043	0.143545	0.306974	0.255004
PE(18:0_18:1)-H	PE(36:1)-H	PE	1.03407	0.394316	1.00402	1.03756	0.431521	1.07546	3.12108	0.3194	1.099	1.90467	1.65376	1.13672	0.431521	1.03407	0.394316	1.00402	1.65376	1.13672	1.099	3.12108	0.3194	1.90467	1.07546	1.03756		0.472201	0.681979	0.802019	0.805559	1.56979	0.817378	0.887763	0.745172	0.755581	0.809067	1.54321	0.359964	0.525109	0.915096	0.7363	0.815604	2.37181	1.00756	1.03679	0.786945	1.88973	0.352624
PE(18:1_18:1)-H	PE(36:2)-H	PE	2.0861	1.78877	2.47791	1.81733	1.65411	2.93514	2.16378	1.92315	1.97209	3.57112	1.99182	1.97019	1.65411	2.0861	1.78877	2.47791	1.99182	1.97019	1.97209	2.16378	1.92315	3.57112	2.93514	1.81733		2.25171	2.6315	3.12172	2.75981	4.91116	2.93255	2.29062	2.279	2.24523	2.20699	2.30712	2.22159	1.99549	2.50191	2.98507	2.73474	2.77443	4.0254	2.89604	2.50864	2.60151	2.0268
PE(18:1e_18:1)-H	PE(36:2e)-H	PE	0.237309	0.13837	0.131016	0.160429	0.154093	0.160932	0.238706	0.121865	0.212461	0.188149	0.218323	0.230996	0.154093	0.237309	0.13837	0.131016	0.218323	0.230996	0.212461	0.238706	0.121865	0.188149	0.160932	0.160429		0.275082	0.637583	0.2782	0.188533	0.367011	0.230936	0.258652	0.20504	0.220204	0.185085	0.198363	0.174045	0.206425	0.21371	0.325015	0.195293	0.282541	0.253386	0.417891	0.22711	0.371513	0.1966
PE(18:1e_20:3)-H	PE(38:4e)-H	PE	0.17845	0.102697	0.0990504	0.181345	0.0732219	0.114684	0.253935	0.0597553	0.181184	0.200849	0.18077	0.219627	0.0732219	0.17845	0.102697	0.0990504	0.18077	0.219627	0.181184	0.253935	0.0597553	0.200849	0.114684	0.181345		0.243181	0.146542	0.13241	0.101261	0.279007	0.11713	0.100405	0.054909	0.0992345	0.0728619	0.0903838	0.0926109	0.0796201	0.118333	0.203202	0.167805	0.198075	0.124404	0.175014	0.170397	0.210757	0.115248
PE(16:1e_22:4)-H	PE(38:5e)-H	PE	0.352701	0.146051	0.181463	0.249742	0.186341	0.170023	0.404857	0.223971	0.283047	0.280618	0.297732	0.275837	0.186341	0.352701	0.146051	0.181463	0.297732	0.275837	0.283047	0.404857	0.223971	0.280618	0.170023	0.249742		0.571112	0.469451	0.431323	0.277205	0.506057	0.296713	0.209068	0.333575	0.287249	0.192593	0.217152	0.188149	0.218909	0.258345	0.493272	0.301001	0.322886	0.420728	0.404018	0.361361	0.448441	0.265162
PE(18:0_22:5)-H	PE(40:5)-H	PE	0.324085	0.432443	0.162731	0.354973	0.247089	0.199449	1.11697	0.184972	0.22585	0.920793	0.666698	0.597535	0.247089	0.324085	0.432443	0.162731	0.666698	0.597535	0.22585	1.11697	0.184972	0.920793	0.199449	0.354973		0.22567	0.171897	0.0805661	0.310338	0.411692	0.155889	0.209425	0.195542	0.313756	0.297743	0.26708	0.108679	0.229492	0.280831	0.121246	0.361173	0.658752	0.377319	0.170279	0.234203	0.159779	0.165718
PE(18:0_22:5)-H	PE(40:5)-H	PE	0.290383	0.194749	0.0491203	0.31144	0.233494	0.0909462	0.6547	0.15152	0.222802	0.708627	0.471704	0.276552	0.233494	0.290383	0.194749	0.0491203	0.471704	0.276552	0.222802	0.6547	0.15152	0.708627	0.0909462	0.31144		0.093414	0.0900364	0.0992999	0.256692	0.54578	0.0838065	0.11186	0.224571	0.306294	0.145294	0.193744	0.122464	0.141479	0.359237	0.111368	0.153282	0.658313	0.223777	0.136701	0.118034	0.159947	0.122495
PE(18:1e_16:0)-H	PE(34:1e)-H	PE	0.0796202	0.0852132	0.0239041	0.0168494	0.0399295	0.0495667	0.165974	0.0711507	0.101307	0.112019	0.11458	0.0418556	0.0399295	0.0796202	0.0852132	0.0239041	0.11458	0.0418556	0.101307	0.165974	0.0711507	0.112019	0.0495667	0.0168494		0.102506	0.154524	0.113255	0.112715	0.111574	0.123002	0.115354	0.0685161	0.0700953	0.093706	0.11799	0.0631045	0.102135	0.0922776	0.131194	0.150029	0.185547	0.0688653	0.134849	0.104993	0.080607	0.0898512
PE(16:0_18:2)-H	PE(34:2)-H	PE	1.87472	0.681773	1.98354	3.43107	1.00928	2.26991	5.86766	1.08106	2.11382	4.80405	4.21347	2.24217	1.00928	1.87472	0.681773	1.98354	4.21347	2.24217	2.11382	5.86766	1.08106	4.80405	2.26991	3.43107		1.44933	0.879899	1.65412	2.16626	2.64461	2.30193	1.96621	1.57194	1.6885	2.13809	1.92447	1.31868	1.3384	1.86284	1.21469	1.9247	3.23062	2.28208	2.05667	1.23319	2.18661	0.760824
PE(16:0_18:1)-H	PE(34:1)-H	PE	0.768941	0.322565	0.662909	1.13966	0.580597	0.69074	2.6163	0.462184	0.804657	2.12279	1.9681	1.01105	0.580597	0.768941	0.322565	0.662909	1.9681	1.01105	0.804657	2.6163	0.462184	2.12279	0.69074	1.13966		0.421591	0.305416	0.379943	0.85689	0.954409	0.581449	0.784732	0.666282	0.774743	0.840855	0.888492	0.410824	0.400907	0.844231	0.468616	0.846633	1.12201	0.955381	0.442168	0.399413	1.09226	0.284607
PE(18:0_16:0)-H	PE(34:0)-H	PE	0.01532	0.0188414	0.01826	0.0256903	0.0119375	0.0307598	0.0802011	0.0155386	0.0277621	0.045725	0.0340697	0.0344445	0.0119375	0.01532	0.0188414	0.01826	0.0340697	0.0344445	0.0277621	0.0802011	0.0155386	0.045725	0.0307598	0.0256903		0.011002	0.00786589	0.019726	0.0162515	0.0120423	0.00464591	0.0168807	0.0136951	0.0150291	0.0149448	0.0131202	0.0049918	0.00855411	0.0153292	0.0130929	0.0198367	0.022472	0.0154481	0.0120561	0.00885279	0.0351148	0.00899444
PE(18:1e_18:2)-H	PE(36:3e)-H	PE	1.33109	0.546686	0.693462	1.11274	0.658684	1.22887	1.40858	0.438476	1.29425	1.17719	1.29654	1.12617	0.658684	1.33109	0.546686	0.693462	1.29654	1.12617	1.29425	1.40858	0.438476	1.17719	1.22887	1.11274		2.61264	3.00502	2.02498	1.32173	2.15853	1.78382	2.41748	1.1589	1.15493	1.07619	1.25473	1.10881	1.35972	1.17828	2.6062	1.52774	1.42584	1.49803	2.90644	2.12965	2.38678	1.59218
PE(17:0_18:1)-H	PE(35:1)-H	PE	0.0241277	0.0091501	0.031544	0.0363874	0.0132265	0.0252001	0.112505	0.00960059	0.0564534	0.116173	0.0971253	0.0376634	0.0132265	0.0241277	0.0091501	0.031544	0.0971253	0.0376634	0.0564534	0.112505	0.00960059	0.116173	0.0252001	0.0363874		0.0175038	0.0166692	0.0130447	0.0265296	0.0536444	0.0201953	0.0289504	0.019748	0.0302313	0.042509	0.0347649	0.00967857	0.0141257	0.0227456	0.0126761	0.0472288	0.0592075	0.0283394	0.0165773	0.0184803	0.0421559	0.00749178
PE(18:2e_22:6)-H	PE(40:8e)-H	PE	0.535419	0.644522	0.215876	0.42823	0.554518	0.309253	0.475504	0.45575	0.512668	0.465889	0.483463	0.648851	0.554518	0.535419	0.644522	0.215876	0.483463	0.648851	0.512668	0.475504	0.45575	0.465889	0.309253	0.42823		0.997637	1.25948	0.916508	0.798494	0.969428	0.866267	0.529784	0.422562	0.489729	0.560554	0.534188	0.554703	0.593758	1.06461	0.708639	0.555706	0.621144	0.558552	0.748753	0.766052	0.82609	0.471719
PE(18:1e_22:6)-H	PE(40:7e)-H	PE	0.88925	0.804623	0.445206	0.653459	0.801176	0.459555	1.32306	0.71953	0.917221	0.731459	0.900854	0.909304	0.801176	0.88925	0.804623	0.445206	0.900854	0.909304	0.917221	1.32306	0.71953	0.731459	0.459555	0.653459		3.21014	2.47573	1.54367	1.40873	1.43012	1.61744	0.911689	0.734725	0.809988	0.797533	0.865	0.658317	0.696297	1.6418	1.49793	1.28841	1.05997	1.11424	1.30982	2.07585	1.72011	0.927369
PE(18:1e_22:5)-H	PE(40:6e)-H	PE	0.45947	0.750092	0.315052	0.31257	0.245985	0.248534	0.473261	0.319693	0.652145	0.695726	0.41606	0.471885	0.245985	0.45947	0.750092	0.315052	0.41606	0.471885	0.652145	0.473261	0.319693	0.695726	0.248534	0.31257		1.23776	0.633491	0.522221	0.960515	0.534175	0.635878	0.277502	0.309111	0.345362	0.336599	0.382451	0.284277	0.395269	0.468113	0.447631	0.391507	0.914544	0.507748	0.470151	0.971546	1.01972	0.420594
PE(18:0e_18:2)-H	PE(36:2e)-H	PE	0.0709339	0.0317412	0.00915881	0.092014	0.0152973	0.0459687	0.119751	0.0363658	0.118627	0.0976257	0.0868825	0.0929736	0.0152973	0.0709339	0.0317412	0.00915881	0.0868825	0.0929736	0.118627	0.119751	0.0363658	0.0976257	0.0459687	0.092014		0.185943	0.140666	0.127293	0.116347	0.0921948	0.130947	0.138652	0.0738801	0.0626919	0.0963644	0.115506	0.0795835	0.0940938	0.142548	0.14201	0.142145	0.252373	0.129684	0.155795	0.143562	0.165393	0.0974955
PE(18:2e_18:2)-H	PE(36:4e)-H	PE	0.645101	0.344506	0.238764	0.506354	0.327618	0.528576	0.516721	0.233754	0.604597	1.06566	0.53113	1.0519	0.327618	0.645101	0.344506	0.238764	0.53113	1.0519	0.604597	0.516721	0.233754	1.06566	0.528576	0.506354		0.50892	1.43004	1.03417	0.652954	1.04737	0.890183	0.649906	0.539238	0.50432	0.466757	0.581677	0.454429	0.701174	0.71876	0.837819	0.681186	0.694113	0.726348	0.948092	0.618269	0.63424	0.594072
PE(18:1e_20:3)-H	PE(38:4e)-H	PE	0.742289	0.246896	0.0568174	0.472507	0.162874	0.159569	0.690503	0.277652	0.578253	0.55094	0.555422	0.644737	0.162874	0.742289	0.246896	0.0568174	0.555422	0.644737	0.578253	0.690503	0.277652	0.55094	0.159569	0.472507		1.90389	1.0368	0.731801	0.861504	0.48087	0.438428	0.347031	0.479064	0.469871	0.499535	0.549042	0.387618	0.504375	1.62425	0.602982	0.594409	2.04573	0.849318	0.628107	1.44663	0.737977	0.753102
PE(16:0_20:3)-H	PE(36:3)-H	PE	0.373877	0.248747	0.393364	0.515869	0.193496	0.439625	0.957825	0.149712	0.40079	0.754664	0.851057	0.551623	0.193496	0.373877	0.248747	0.393364	0.851057	0.551623	0.40079	0.957825	0.149712	0.754664	0.439625	0.515869		0.269004	0.223611	1.12377	0.440035	0.603742	1.33835	0.384416	0.221999	0.34646	0.615008	0.458408	0.234258	0.286617	1.53312	0.292372	0.867942	2.68685	0.295472	0.465701	0.255828	1.96525	0.141165
PE(20:1e_18:1)-H	PE(38:2e)-H	PE	0.0213913	0.0263119	0.014143	0.0179261	0.0335115	0.018088	0.0279758	0.0144117	0.0217732	0.0241507	0.0264321	0.0336195	0.0335115	0.0213913	0.0263119	0.014143	0.0264321	0.0336195	0.0217732	0.0279758	0.0144117	0.0241507	0.018088	0.0179261		0.0254547	0.054348	0.0252856	0.0162219	0.0393485	0.0190805	0.0190232	0.0160099	0.0153962	0.0160654	0.0210728	0.0162339	0.0163496	0.0178255	0.0231145	0.0140908	0.0201981	0.0172562	0.0573138	0.0172411	0.0435062	0.0172441
PE(18:0_20:5)-H	PE(38:5)-H	PE	0.566672	0.799598	0.173688	0.652635	0.353109	0.325069	1.98908	0.320807	0.635861	1.51767	1.3021	0.7773	0.353109	0.566672	0.799598	0.173688	1.3021	0.7773	0.635861	1.98908	0.320807	1.51767	0.325069	0.652635		0.457419	0.244064	0.179214	0.664165	0.642496	0.243723	0.28067	0.333925	0.459929	0.595161	0.486408	0.229027	0.331558	0.753989	0.218508	0.402278	1.24913	0.425941	0.244584	0.369029	0.338899	0.246715
PG(28:0_16:0)+H	PG(44:0)+H	PG	0.505134	0.324265	1.23248	0.644023	0.328313	0.568479	0.977732	0.286243	0.459527	0.46847	1.2281	1.22392	0.328313	0.505134	0.324265	1.23248	1.2281	1.22392	0.459527	0.977732	0.286243	0.46847	0.568479	0.644023		0.837452	0.171567	0.433267	0.796616	0.453656	0.62391	0.832038	0.652938	0.925699	0.318983	0.863953	0.254021	0.61267	0.711805	0.672167	0.196523	0.852668	0.587696	0.85136	0.988133	0.487642	0.203335
PG(29:2e)+NH4	PG(29:2e)+NH4	PG	32.2899	33.9531	28.1894	31.1683	49.8749	31.417	39.765	38.8941	31.6153	34.8052	32.7083	32.466	49.8749	32.2899	33.9531	28.1894	32.7083	32.466	31.6153	39.765	38.8941	34.8052	31.417	31.1683		32.2513	27.3962	27.5493	37.1911	38.9598	31.8064	36.8742	1.00594	29.4067	49.666	46.1038	38.9306	33.9314	26.3823	29.6021	27.2397	41.7214	39.822	50.9286	28.3728	33.483	42.0345
PG(36:0_8:0)+H	PG(44:0)+H	PG	1.04211	0.454734	0.10535	0.284403	0.575073	0.139324	0.751893	2.52252	0.515189	0.24463	0.359523	0.175295	0.575073	1.04211	0.454734	0.10535	0.359523	0.175295	0.515189	0.751893	2.52252	0.24463	0.139324	0.284403		0.139268	0.0732554	0.117067	0.259119	0.263163	0.291021	0.119091	0.150216	0.0953751	0.431405	0.395725	0.368419	0.301739	0.279923	0.197002	0.38445	0.375875	0.307388	0.297117	0.185549	0.200576	0.224972
PG(31:2e)+NH4	PG(31:2e)+NH4	PG	5.25737	1.95688	4.74939	5.32884	26.9493	5.68165	8.23671	17.0625	5.2858	5.9334	6.56434	5.62237	26.9493	5.25737	1.95688	4.74939	6.56434	5.62237	5.2858	8.23671	17.0625	5.9334	5.68165	5.32884		5.22307	4.06466	3.01941	7.80219	6.94664	5.12628	6.39934	7.71147	4.71821	9.76166	6.26404	7.43999	4.41931	4.91589	2.89361	5.33115	7.76308	7.77576	7.58208	2.48444	7.44112	5.74176
PG(32:2e)+NH4	PG(32:2e)+NH4	PG	2.60662	2.87811	2.5053	1.3808	6.73956	2.75534	1.3012	4.84676	2.55417	1.38661	2.14988	2.36824	6.73956	2.60662	2.87811	2.5053	2.14988	2.36824	2.55417	1.3012	4.84676	1.38661	2.75534	1.3808		1.81701	1.82787	1.67608	2.57321	2.32652	2.50642	2.67715	2.23004	2.34383	3.11803	2.09276	3.08535	2.99179	1.66285	1.78112	1.73549	2.90454	1.89653	2.46804	4.23523	2.04949	2.18313
PG(26:1_11:0)+H	PG(37:1)+H	PG	3.86169	4.12888	3.56665	4.71442	8.55859	3.74797	5.08607	4.87248	4.43711	5.1201	4.84922	4.09399	8.55859	3.86169	4.12888	3.56665	4.84922	4.09399	4.43711	5.08607	4.87248	5.1201	3.74797	4.71442		6.00753	7.13674	8.15277	7.34421	6.30627	7.6919	9.40817	6.40027	7.37147	4.96727	7.64273	6.08976	5.67531	5.60053	7.49957	5.16781	8.60288	7.1459	8.75111	7.32185	6.44327	8.24471
PG(18:0_19:0)+H	PG(37:0)+H	PG	7.86786	4.87368	4.61228	3.21283	5.0987	2.41801	6.7796	5.70215	5.52121	4.02167	10.8301	8.3954	5.0987	7.86786	4.87368	4.61228	10.8301	8.3954	5.52121	6.7796	5.70215	4.02167	2.41801	3.21283		7.7718	7.71456	5.36479	7.71289	7.22872	9.8747	10.4436	5.45215	7.69609	4.87348	8.38332	4.55546	3.6158	7.5042	4.93265	4.92248	8.25173	7.36311	7.72103	6.65698	6.47353	8.98764
PG(28:0_18:2)+H	PG(46:2)+H	PG	1.79698	0.549906	0.182775	0.321994	0.356171	0.136836	0.180434	1.46243	0.485712	0.130904	0.208332	0.120034	0.356171	1.79698	0.549906	0.182775	0.208332	0.120034	0.485712	0.180434	1.46243	0.130904	0.136836	0.321994		0.370208	0.565781	0.332774	0.8471	0.293136	0.425581	0.532146	0.247905	0.144495	0.346224	0.400322	0.389097	0.255244	0.991443	0.539728	0.555169	0.42943	0.152093	0.409735	0.646665	0.0607673	0.361344
PG(43:5)-H	PG(43:5)-H	PG	2.17251	1.93139	2.12606	1.93966	2.88902	2.40773	1.88575	2.43905	1.84102	1.73237	1.65093	1.58616	2.88902	2.17251	1.93139	2.12606	1.65093	1.58616	1.84102	1.88575	2.43905	1.73237	2.40773	1.93966		1.58886	2.47203	2.28715	1.88781	1.24725	2.08808	2.76349	2.61426	2.37715	1.9196	2.23399	3.35714	3.05401	2.3525	1.86809	2.51469	1.64932	2.38856	2.37335	2.31581	2.58309	2.44459
phSM(t36:0)+H	phSM(t36:0)+H	phSM	0.15641	0.198333	0.150506	0.211259	0.139772	0.165437	0.181203	0.206065	0.157859	0.160056	0.150482	0.152307	0.139772	0.15641	0.198333	0.150506	0.150482	0.152307	0.157859	0.181203	0.206065	0.160056	0.165437	0.211259		0.181522	0.209795	0.217015	0.245081	0.193202	0.123157	0.236173	0.127447	0.161642	0.227031	0.234958	0.12809	0.147025	0.186542	0.204534	0.207193	0.15658	0.144768	0.277686	0.197535	0.174088	0.141451
phSM(t41:6)+H	phSM(t41:6)+H	phSM	0.248075	0.317089	0.236037	0.364676	0.170118	0.224205	0.256941	0.227587	0.283685	0.232516	0.220242	0.229165	0.170118	0.248075	0.317089	0.236037	0.220242	0.229165	0.283685	0.256941	0.227587	0.232516	0.224205	0.364676		0.191729	0.265036	0.243704	0.219882	0.194943	0.329309	0.440675	0.288697	0.303559	0.378536	0.31526	0.274252	0.429735	0.516959	0.257933	0.213943	0.197392	0.164063	0.328677	0.274661	0.276171	0.291943
phSM(t18:1_16:1)+HCOO	phSM(t34:2)+HCOO	phSM	0.118541	0.149537	0.147867	0.138498	0.143	0.145003	0.158567	0.122102	0.127793	0.133596	0.125322	0.147918	0.143	0.118541	0.149537	0.147867	0.125322	0.147918	0.127793	0.158567	0.122102	0.133596	0.145003	0.138498		0.128931	0.152496	0.138176	0.117912	0.110063	0.198678	0.177469	0.152717	0.170161	0.166642	0.1458	0.202409	0.195397	0.133167	0.160073	0.18276	0.165929	0.161599	0.191845	0.127259	0.168954	0.16586
phSM(d20:0_18:1)+HCOO	phSM(d38:1)+HCOO	phSM	0.0628752	0.034086	0.0396343	0.0458477	0.0393891	0.0373537	0.0545163	0.0474592	0.0538784	0.0547226	0.0534033	0.0414022	0.0393891	0.0628752	0.034086	0.0396343	0.0534033	0.0414022	0.0538784	0.0545163	0.0474592	0.0547226	0.0373537	0.0458477		0.0475169	0.0594514	0.0453737	0.0411522	0.0389168	0.0508273	0.0504616	0.0476745	0.0538015	0.0483518	0.0537262	0.0488513	0.0820272	0.0559807	0.0583424	0.0409613	0.0627205	0.0660979	0.0206765	0.0377772	0.0410106	0.0404625
phSM(t18:1_21:3)+HCOO	phSM(t39:4)+HCOO	phSM	0.847597	0.955042	0.765079	0.815152	0.671997	0.748792	0.686947	1.03688	1.12842	0.738724	0.722502	0.827041	0.671997	0.847597	0.955042	0.765079	0.722502	0.827041	1.12842	0.686947	1.03688	0.738724	0.748792	0.815152		1.12051	0.766422	0.973319	0.930145	1.05425	1.00474	1.46806	0.804826	0.88918	1.05641	0.852875	1.02842	0.799398	1.00313	0.785082	1.03916	0.77302	0.938341	1.21875	0.942607	0.830688	0.58425
phSM(t42:1)+HCOO	phSM(t42:1)+HCOO	phSM	0.0645192	0.0521419	0.0256844	0.015963	0.0367116	0.0169365	0.0182565	0.0541925	0.0515262	0.0248483	0.0346608	0.0410235	0.0367116	0.0645192	0.0521419	0.0256844	0.0346608	0.0410235	0.0515262	0.0182565	0.0541925	0.0248483	0.0169365	0.015963		0.054662	0.0763082	0.05651	0.0383251	0.0567353	0.0332948	0.035623	0.0360234	0.0368457	0.0442815	0.0284052	0.0231684	0.0426792	0.0451946	0.0412008	0.0260584	0.0335717	0.0333011	0.0694384	0.0317622	0.0360614	0.0407891
PI(18:0_18:1)+Na	PI(36:1)+Na	PI	5.72912	8.37904	5.61385	5.91596	5.68551	5.81437	6.18778	7.867	5.50897	7.64433	4.50373	6.23546	5.68551	5.72912	8.37904	5.61385	4.50373	6.23546	5.50897	6.18778	7.867	7.64433	5.81437	5.91596		6.93348	5.28361	7.23485	7.27414	6.19839	5.629	5.36157	6.13348	6.19425	6.19869	4.71348	4.11243	3.8875	6.36725	5.61234	5.92847	7.45181	6.95907	6.87502	6.04758	5.3622	4.44105
PI(18:1_18:1)+Na	PI(36:2)+Na	PI	0.242886	0.10411	0.255095	0.228207	0.0713715	0.188416	0.23979	0.099399	0.223668	0.220195	0.209914	0.256195	0.0713715	0.242886	0.10411	0.255095	0.209914	0.256195	0.223668	0.23979	0.099399	0.220195	0.188416	0.228207		0.334318	0.232408	0.175882	0.225192	0.163019	0.15413	0.221141	0.204611	0.173859	0.219332	0.167212	0.130002	0.166888	0.256448	0.136684	0.184375	0.276398	0.185328	0.118056	0.354304	0.197616	0.204059
PI(18:0_20:3)+NH4	PI(38:3)+NH4	PI	3.12281	3.82885	2.91599	3.16391	1.42112	2.3856	3.44875	2.87314	2.86016	4.21124	2.29668	3.41123	1.42112	3.12281	3.82885	2.91599	2.29668	3.41123	2.86016	3.44875	2.87314	4.21124	2.3856	3.16391		2.86592	0.917873	3.11431	3.92244	2.28264	2.4688	3.23489	2.80853	3.62993	4.21978	2.87411	3.01768	2.7261	3.23259	2.79677	3.67812	2.32661	2.91935	3.25706	2.70051	2.51388	1.47856
PI(18:3_20:3)+Na	PI(38:6)+Na	PI	0.289197	0.210822	0.320084	0.2723	0.0970563	0.238818	0.455532	0.128009	0.34671	0.187976	0.24797	0.295825	0.0970563	0.289197	0.210822	0.320084	0.24797	0.295825	0.34671	0.455532	0.128009	0.187976	0.238818	0.2723		0.215509	0.306412	0.29272	0.460299	0.139014	0.205523	0.313343	0.202785	0.139319	0.179244	0.259976	0.202898	0.266941	0.273561	0.281377	0.152311	0.215618	0.224284	0.392519	0.291735	0.24692	0.128954
PI(16:1)+H	PI(16:1)+H	PI	0.142843	0.126211	0.124863	0.096753	0.201267	0.096087	0.132822	0.204404	0.0415986	0.164255	0.146272	0.0905402	0.201267	0.142843	0.126211	0.124863	0.146272	0.0905402	0.0415986	0.132822	0.204404	0.164255	0.096087	0.096753		0.470127	0.331148	0.238473	0.140394	0.319898	0.666129	0.247342	0.183707	0.0968984	0.192933	0.163027	0.167828	0.201121	0.166639	0.196631	0.156036	0.225981	0.293664	0.216262	0.358904	0.102446	0.569276
PI(16:0_18:2)-H	PI(34:2)-H	PI	20.1241	11.1153	17.1723	39.3662	8.67136	24.5633	35.6076	14.0992	36.5567	26.6549	47.8904	23.797	8.67136	20.1241	11.1153	17.1723	47.8904	23.797	36.5567	35.6076	14.0992	26.6549	24.5633	39.3662		16.3493	12.5019	20.3209	16.2041	19.1342	16.7388	12.7294	23.349	13.7296	20.0419	15.5616	9.3003	10.7367	15.5425	34.0887	15.5661	19.3081	19.8798	16.1071	16.8045	15.785	11.9495
PI(18:0_18:1)-H	PI(36:1)-H	PI	17.3855	9.14143	12.7696	14.6438	8.53523	14.8744	15.1065	9.57214	21.5299	12.4428	33.3012	14.2192	8.53523	17.3855	9.14143	12.7696	33.3012	14.2192	21.5299	15.1065	9.57214	12.4428	14.8744	14.6438		9.7304	23.6557	15.4962	15.25	17.929	8.87438	14.2403	12.3731	14.5347	21.218	16.4617	6.42924	8.39439	17.3696	23.6951	14.56	18.9188	12.805	19.7875	9.67439	24.653	8.21704
PI(18:0_18:2)-H	PI(36:2)-H	PI	86.4673	62.2174	51.0365	78.7215	45.0955	53.361	70.0522	46.0766	67.8149	48.5351	94.9667	49.404	45.0955	86.4673	62.2174	51.0365	94.9667	49.404	67.8149	70.0522	46.0766	48.5351	53.361	78.7215		48.1692	51.2525	53.0646	75.2527	89.2925	42.2405	37.9866	49.1478	44.8375	87.7599	52.2461	31.0919	45.4977	59.3549	102.729	49.2988	59.0139	54.9773	74.8943	51.5998	58.0094	31.1764
PI(16:0_20:4)-H	PI(36:4)-H	PI	16.3276	13.3847	13.3889	28.0411	7.98556	22.5016	52.5053	20.037	43.6437	42.2099	66.8603	24.6647	7.98556	16.3276	13.3847	13.3889	66.8603	24.6647	43.6437	52.5053	20.037	42.2099	22.5016	28.0411		20.3228	9.33444	17.4102	15.7975	17.0301	12.8358	10.3588	25.7696	15.3225	17.8531	17.1644	6.59487	6.8356	16.7435	19.8575	15.1824	23.0227	17.6115	10.2504	17.9796	15.2814	10.5633
PI(18:0_20:4)-H	PI(38:4)-H	PI	160.646	156.856	152.111	169.041	131.962	114.951	197.454	174.093	150.144	134.867	158.78	164.871	131.962	160.646	156.856	152.111	158.78	164.871	150.144	197.454	174.093	134.867	114.951	169.041		150.119	155.828	141.976	148.151	178.903	193.271	143.835	142.09	151.369	196.299	129.391	111.955	147.286	153.516	150.905	149.363	164.254	156.309	216.63	147.875	144.51	112.222
PI(16:0_22:6)-H	PI(38:6)-H	PI	2.64496	1.90415	2.3983	2.8044	0.994416	2.4108	3.29588	2.40595	2.97333	2.32249	3.01783	2.54737	0.994416	2.64496	1.90415	2.3983	3.01783	2.54737	2.97333	3.29588	2.40595	2.32249	2.4108	2.8044		2.57421	1.38047	1.3558	2.58293	1.42323	1.27317	1.13935	1.72741	2.03308	2.77302	1.22934	0.935256	1.09728	2.90932	2.7443	1.97912	1.54377	1.52828	1.25019	1.97251	2.23248	1.17253
PI(18:0_20:3)-H	PI(38:3)-H	PI	5.45857	4.00074	4.26795	5.46856	1.46069	4.99517	6.49669	4.3805	6.1049	6.86636	9.17602	6.38834	1.46069	5.45857	4.00074	4.26795	9.17602	6.38834	6.1049	6.49669	4.3805	6.86636	4.99517	5.46856		0.747601	1.87222	3.75588	3.72549	5.65686	1.95928	2.77304	4.05893	3.92444	4.64996	0.51726	2.49254	2.79409	4.45555	3.71133	3.82043	3.21404	2.7842	3.95683	2.43529	3.29515	1.8102
PI(16:0_16:1)-H	PI(32:1)-H	PI	0.85979	0.704681	0.613208	1.80841	0.347705	1.50851	3.85244	0.624224	3.38816	3.39187	6.96764	1.35094	0.347705	0.85979	0.704681	0.613208	6.96764	1.35094	3.38816	3.85244	0.624224	3.39187	1.50851	1.80841		0.614607	0.22272	0.617224	0.709956	1.1596	0.453725	0.194679	1.51722	0.651036	1.1598	0.561928	0.225278	0.186215	0.546926	0.833244	0.701659	0.962823	0.841951	0.157725	0.619606	0.824015	0.446768
PI(16:0_16:0)-H	PI(32:0)-H	PI	0.90358	0.711173	0.469458	1.03325	0.239805	0.559487	2.28144	0.745305	0.934981	0.53889	3.61994	1.35566	0.239805	0.90358	0.711173	0.469458	3.61994	1.35566	0.934981	2.28144	0.745305	0.53889	0.559487	1.03325		0.599029	0.101378	0.602713	0.506528	0.736894	0.581934	0.26706	0.742405	0.4378	1.27895	0.428248	0.117089	0.200843	0.648732	0.561607	0.441439	0.43374	0.742801	0.274697	0.15695	0.497184	0.45669
PI(16:0_18:1)-H	PI(34:1)-H	PI	12.7046	7.26331	10.8903	14.6204	5.8657	11.9188	15.8187	8.19593	20.7528	13.9193	37.4641	11.8926	5.8657	12.7046	7.26331	10.8903	37.4641	11.8926	20.7528	15.8187	8.19593	13.9193	11.9188	14.6204		8.23217	9.73927	10.5993	10.8194	11.3975	6.49516	9.30232	12.012	11.5066	12.4513	8.93593	4.41953	5.43138	10.0151	17.994	10.1117	12.5277	11.1628	9.72844	6.87964	15.1893	6.2013
PI(17:0_20:4)-H	PI(37:4)-H	PI	1.56009	0.982695	1.08818	1.92545	0.662644	1.42995	3.20229	1.5717	5.31926	2.93127	5.33866	1.50951	0.662644	1.56009	0.982695	1.08818	5.33866	1.50951	5.31926	3.20229	1.5717	2.93127	1.42995	1.92545		1.71724	1.0807	1.36242	1.42992	1.6319	1.24427	0.868374	1.80681	1.48615	2.03785	1.28288	0.535944	0.748651	1.51283	1.11301	1.73999	1.54147	1.22504	1.1075	1.75049	1.26848	0.791212
PI(18:0_22:6)-H	PI(40:6)-H	PI	5.97705	3.94088	4.66803	4.66511	3.27322	4.66976	6.17455	4.66222	4.72222	4.61364	4.60313	4.71444	3.27322	5.97705	3.94088	4.66803	4.60313	4.71444	4.72222	6.17455	4.66222	4.61364	4.66976	4.66511		5.96168	3.95033	3.95405	6.17276	4.15469	3.97615	2.6371	3.03057	4.95375	7.30012	4.42439	2.51112	3.15544	6.40433	5.44018	4.15145	3.95832	4.00843	4.95887	4.55157	4.32037	3.27182
PI(18:0_22:5)-H	PI(40:5)-H	PI	2.91754	5.54244	4.18721	3.21393	2.89707	3.17066	4.53693	2.37821	2.18229	3.44288	4.45295	3.36912	2.89707	2.91754	5.54244	4.18721	4.45295	3.36912	2.18229	4.53693	2.37821	3.44288	3.17066	3.21393		2.6729	3.51133	3.53184	4.04232	3.03137	2.96002	2.57097	3.28958	3.00816	4.33536	2.43468	0.930919	2.92325	2.68059	3.38219	3.6747	3.32451	2.72445	3.173	2.57672	2.77574	2.51425
PI(18:0_18:3)-H	PI(36:3)-H	PI	11.7316	4.4007	9.87902	10.5544	3.25469	10.3156	7.84954	4.95355	14.2625	7.96561	11.7364	10.4303	3.25469	11.7316	4.4007	9.87902	11.7364	10.4303	14.2625	7.84954	4.95355	7.96561	10.3156	10.5544		7.10619	15.14	11.7689	6.74245	8.26852	6.27985	8.7309	6.17694	6.01231	7.76288	4.72532	5.25083	6.21051	12.3635	17.1573	6.12577	9.16484	6.45819	12.7258	7.16743	8.81623	3.95359
PI(18:1_20:4)-H	PI(38:5)-H	PI	9.62176	7.98334	9.19447	10.6545	3.96748	6.9487	13.2178	7.18359	17.0607	9.8149	19.1974	10.5233	3.96748	9.62176	7.98334	9.19447	19.1974	10.5233	17.0607	13.2178	7.18359	9.8149	6.9487	10.6545		8.14247	10.5685	8.70659	11.315	6.97536	5.87747	6.68456	10.35	6.18334	7.08597	6.22695	3.77952	5.03368	12.6002	9.77151	6.275	8.89281	7.2881	9.44583	5.93662	8.38166	5.39692
PI(18:0_18:3)-H	PI(36:3)-H	PI	0.920456	1.08467	0.88553	1.56707	0.421895	2.9294	3.14286	0.495443	4.27715	2.27845	5.65912	1.87566	0.421895	0.920456	1.08467	0.88553	5.65912	1.87566	4.27715	3.14286	0.495443	2.27845	2.9294	1.56707		0.702874	0.557436	0.619322	0.6319	0.791398	0.708819	0.408526	1.15024	0.714636	1.13555	0.934757	0.268831	0.378219	0.683566	1.18876	0.338924	1.02138	0.639231	0.689555	0.954103	0.702254	0.408066
PIP(33:1)+H	PIP(33:1)+H	PIP	0.558784	0.772366	0.536722	0.646413	0.332815	0.527763	0.991888	0.625958	0.916297	0.777662	0.941469	0.652076	0.332815	0.558784	0.772366	0.536722	0.941469	0.652076	0.916297	0.991888	0.625958	0.777662	0.527763	0.646413		0.53324	0.312815	0.500513	0.715535	0.447177	0.473016	0.43118	0.693161	0.514303	0.616106	0.760335	0.409418	0.290159	0.620519	0.420001	0.514041	0.880253	0.576548	0.333535	0.545861	0.501631	0.409479
PIP(14:0e_18:0)-H	PIP(32:0e)-H	PIP	0.82395	0.515931	0.456001	0.491037	0.410038	0.400558	0.742522	0.858657	0.610619	0.563461	0.528073	0.545836	0.410038	0.82395	0.515931	0.456001	0.528073	0.545836	0.610619	0.742522	0.858657	0.563461	0.400558	0.491037		0.547035	0.719694	0.538996	0.568162	0.682692	0.6406	0.595226	0.563848	0.589566	0.619175	0.430413	0.590788	0.57388	0.505923	0.666186	0.484809	0.618202	0.684003	0.796495	0.615523	0.555253	0.72198
PIP(40:9e)-H	PIP(40:9e)-H	PIP	1.89831	1.28173	2.07273	3.10116	1.04271	2.17261	2.80251	1.6615	3.05745	1.89727	4.1051	2.06517	1.04271	1.89831	1.28173	2.07273	4.1051	2.06517	3.05745	2.80251	1.6615	1.89727	2.17261	3.10116		1.46654	1.11477	1.92185	1.41607	1.77483	1.65202	1.23391	1.93561	1.16305	1.75423	1.68666	1.04607	1.01181	1.51578	2.11663	1.63133	1.53477	1.81826	1.36617	1.54737	1.74144	1.03936
PIP2(37:3e)-H	PIP2(37:3e)-H	PIP2	1.42443	1.07927	0.917783	0.836546	0.938361	0.901924	1.46535	1.29357	1.46265	0.961908	1.71076	1.31968	0.938361	1.42443	1.07927	0.917783	1.71076	1.31968	1.46265	1.46535	1.29357	0.961908	0.901924	0.836546		1.12918	1.4159	0.882731	1.38994	0.967598	0.732431	0.965606	1.29387	0.680959	1.03197	0.995616	0.742037	0.676442	1.28061	0.979754	0.866273	1.61809	0.982142	1.13051	1.18447	1.01576	0.697126
PIP2(35:2e)-H	PIP2(35:2e)-H	PIP2	1.65131	1.416	1.61584	2.18533	0.851946	1.70196	4.30522	1.74557	3.4288	2.77546	4.81702	2.08067	0.851946	1.65131	1.416	1.61584	4.81702	2.08067	3.4288	4.30522	1.74557	2.77546	1.70196	2.18533		1.51655	0.638299	1.57279	1.59748	1.25462	1.05561	0.952689	1.74692	1.25538	1.6087	1.82105	0.695031	0.589775	1.37361	1.0917	1.50721	2.04047	1.55224	0.812597	1.42806	1.43628	0.853776
PS(38:7e)-H	PS(38:7e)-H	PS	17.6009	11.0358	7.07695	16.4312	8.82814	9.73797	26.2193	11.4168	32.5122	20.7953	21.9913	16.4032	8.82814	17.6009	11.0358	7.07695	21.9913	16.4032	32.5122	26.2193	11.4168	20.7953	9.73797	16.4312		23.3311	29.8954	36.3103	27.795	29.6888	39.0878	24.1256	25.5361	27.3215	28.7688	23.2579	24.0588	16.8188	18.5546	32.2756	24.192	31.9991	29.0828	22.1853	29.6614	39.8885	29.3552
PS(16:1e_22:4)-H	PS(38:5e)-H	PS	6.078	3.06649	5.18167	7.03937	2.98405	7.49641	9.57491	3.60819	9.34828	7.5091	9.41524	5.13731	2.98405	6.078	3.06649	5.18167	9.41524	5.13731	9.34828	9.57491	3.60819	7.5091	7.49641	7.03937		15.7354	17.7624	13.4768	10.1577	12.4787	19.3225	19.3027	7.46433	15.8654	14.1781	11.3791	16.1876	11.0766	5.00379	18.271	15.4069	11.4312	9.55813	16.4564	17.6352	16.7578	15.1438
PS(40:8e)-H	PS(40:8e)-H	PS	17.252	16.7897	7.89262	13.7412	8.55986	8.60459	18.1839	11.1433	21.9744	17.3244	17.3862	20.2324	8.55986	17.252	16.7897	7.89262	17.3862	20.2324	21.9744	18.1839	11.1433	17.3244	8.60459	13.7412		23.3017	30.5473	38.766	23.5901	30.2556	28.675	24.7941	26.3395	25.366	22.376	19.5976	22.3019	19.5212	27.655	24.985	27.6155	33.4264	27.3558	21.2987	24.6866	33.634	22.1721
PS(40:7e)-H	PS(40:7e)-H	PS	33.6256	21.2155	14.2204	25.1505	17.6674	14.0778	33.137	20.4871	31.3535	25.7486	31.7716	30.2841	17.6674	33.6256	21.2155	14.2204	31.7716	30.2841	31.3535	33.137	20.4871	25.7486	14.0778	25.1505		71.1702	64.6166	63.148	43.5186	44.6367	43.47	34.3835	33.844	34.4951	42.4505	31.5572	33.6133	33.9368	31.4486	64.6357	41.4043	42.7754	39.0468	38.1527	70.7995	59.0139	48.5203
PS(16:1e_20:3)-H	PS(36:4e)-H	PS	2.60605	1.75219	1.52718	2.19603	1.61457	1.94244	1.75375	1.4724	2.57003	2.23685	2.54485	2.24911	1.61457	2.60605	1.75219	1.52718	2.54485	2.24911	2.57003	1.75375	1.4724	2.23685	1.94244	2.19603		1.59565	4.69508	2.58854	1.81392	3.87927	3.29862	3.03146	2.37907	2.18013	3.12561	2.16515	2.16994	2.4072	1.94756	3.3473	2.07589	2.82188	2.24312	3.48182	2.09376	3.2492	2.26545
PS(38:4e)-H	PS(38:4e)-H	PS	1.75233	0.630407	1.4579	1.23465	1.16303	1.32273	1.69841	1.03971	1.75911	1.36471	1.8033	1.91762	1.16303	1.75233	0.630407	1.4579	1.8033	1.91762	1.75911	1.69841	1.03971	1.36471	1.32273	1.23465		1.97103	3.95941	1.92303	1.35358	2.6931	1.90992	2.32318	1.61446	1.8909	1.76181	1.73784	1.63823	1.62859	1.36928	2.60074	1.59773	2.10566	1.5133	2.7331	1.63748	2.57379	1.57588
PS(18:1_20:4)-H	PS(38:5)-H	PS	7.57599	3.74822	16.1859	17.416	9.07338	12.7984	18.8504	5.99276	8.29419	16.6777	15.0784	10.4443	9.07338	7.57599	3.74822	16.1859	15.0784	10.4443	8.29419	18.8504	5.99276	16.6777	12.7984	17.416		5.81915	7.45955	12.3101	15.3867	13.4872	15.1235	21.8926	18.0951	10.8125	19.1687	18.2158	16.2212	17.5563	18.4812	11.4331	13.7315	17.8762	12.4659	22.4173	13.7312	14.4963	2.56318
PS(18:0_20:4)-H	PS(38:4)-H	PS	46.6134	31.5292	51.8045	77.3421	32.7276	46.2139	104.794	33.0956	42.618	68.0106	77.5163	42.903	32.7276	46.6134	31.5292	51.8045	77.5163	42.903	42.618	104.794	33.0956	68.0106	46.2139	77.3421		33.7703	34.0043	50.3722	73.9462	76.1004	69.2418	63.2562	59.9298	53.8708	98.3855	67.6093	57.5947	59.3604	48.3737	35.7082	57.0928	87.3152	69.1581	76.5659	47.6774	62.3996	32.2681
PS(18:1_20:2)-H	PS(38:3)-H	PS	11.9575	3.90169	11.7673	10.8686	4.05538	11.0063	26.1515	3.34247	10.3497	16.6323	16.9612	10.5812	4.05538	11.9575	3.90169	11.7673	16.9612	10.5812	10.3497	26.1515	3.34247	16.6323	11.0063	10.8686		4.56049	5.88579	7.46873	8.17401	14.512	8.051	9.42411	8.07769	7.71421	10.2676	14.9558	4.2767	4.97316	7.41253	7.61839	7.88192	23.4389	9.39729	9.64263	8.30135	16.3149	3.7252
PS(18:0_22:6)-H	PS(40:6)-H	PS	36.2425	33.8138	29.3907	32.391	28.3836	28.6428	69.3411	28.5034	29.8043	55.3379	50.2131	36.2692	28.3836	36.2425	33.8138	29.3907	50.2131	36.2692	29.8043	69.3411	28.5034	55.3379	28.6428	32.391		33.1605	18.237	16.9332	42.5157	36.1701	21.5126	30.1177	33.0888	41.5211	56.0883	31.0342	31.6169	38.5776	31.6845	18.9746	31.5011	51.9583	29.3221	24.218	39.0707	30.2272	34.0024
PS(20:2_20:3)-H	PS(40:5)-H	PS	3.08581	2.85101	1.92683	7.45584	1.45585	2.76932	8.74839	1.04852	3.90737	9.59267	8.9639	8.17687	1.45585	3.08581	2.85101	1.92683	8.9639	8.17687	3.90737	8.74839	1.04852	9.59267	2.76932	7.45584		2.52746	0.646655	1.26895	5.02582	8.0941	1.60807	3.16089	3.0931	3.52762	8.68936	5.6691	4.6449	4.20286	2.23849	1.3555	3.74668	8.08345	3.78168	1.93044	3.19015	1.69699	1.3794
PS(42:9e)-H	PS(42:9e)-H	PS	7.21604	6.03587	4.03782	3.87894	5.00949	3.44052	6.65559	5.43703	6.99842	3.8377	5.94312	5.76223	5.00949	7.21604	6.03587	4.03782	5.94312	5.76223	6.99842	6.65559	5.43703	3.8377	3.44052	3.87894		25.8498	24.913	12.9939	13.8628	8.63337	17.4978	10.8889	8.33697	8.87102	11.9802	8.83976	9.74908	9.6707	13.4833	16.042	9.51727	9.30667	8.44899	16.5026	20.5316	15.2415	12.1321
PS(42:8e)-H	PS(42:8e)-H	PS	5.28099	3.17148	2.13327	2.58841	2.1021	2.33994	3.74324	3.3789	2.64773	2.3093	3.28138	4.14561	2.1021	5.28099	3.17148	2.13327	3.28138	4.14561	2.64773	3.74324	3.3789	2.3093	2.33994	2.58841		10.3345	3.6729	3.31989	6.05926	3.46839	4.58864	2.8946	2.56129	2.67702	3.6479	2.86442	2.4332	3.36139	3.33941	3.02271	3.09243	4.32854	3.6366	3.17653	7.59335	5.00402	3.18009
SM(d41:1)+H	SM(d41:1)+H	SM	525.933	480.891	623.991	735.591	414.028	321.021	1056.88	773.76	791.578	813.078	780.705	954.875	414.028	525.933	480.891	623.991	780.705	954.875	791.578	1056.88	773.76	813.078	321.021	735.591		995.053	828.108	760.674	1123.6	765.006	1051.06	1301.71	1155.52	1373.58	1313.03	1056.18	1262.42	1092.08	963.554	1054.64	987.253	1390.14	868.168	1545.59	885.415	771.51	1132.46
SM(d44:3)+H	SM(d44:3)+H	SM	31.1024	58.3908	33.5587	36.8496	38.312	20.304	25.9498	37.3192	36.4887	33.9585	41.6722	56.3024	38.312	31.1024	58.3908	33.5587	41.6722	56.3024	36.4887	25.9498	37.3192	33.9585	20.304	36.8496		54.3482	35.0491	42.6265	46.1739	39.5168	41.3327	61.9078	55.3678	58.9184	57.839	45.1328	39.2966	65.9681	45.4677	51.8789	40.7546	61.2879	47.9455	66.7829	46.5492	46.1153	59.425
SM(d44:4)+H	SM(d44:4)+H	SM	5.96875	7.75706	14.0179	18.3643	5.06999	5.41899	7.50332	7.57285	18.3004	18.1887	15.7682	16.8125	5.06999	5.96875	7.75706	14.0179	15.7682	16.8125	18.3004	7.50332	7.57285	18.1887	5.41899	18.3643		21.1332	9.89878	13.9953	10.0983	12.3623	20.6932	31.1699	17.8298	22.669	18.6324	18.7425	16.5632	23.9514	14.2339	19.5475	22.0857	10.964	9.57265	30.1006	18.5704	16.8655	25.3424
SM(t42:1)+H	SM(t42:1)+H	SM	53.5524	70.0731	31.3479	21.5044	51.0595	24.1545	34.7649	61.2854	44.7055	18.4939	43.4727	54.6614	51.0595	53.5524	70.0731	31.3479	43.4727	54.6614	44.7055	34.7649	61.2854	18.4939	24.1545	21.5044		67.3903	54.0163	45.4649	67.3486	47.9142	50.1749	66.4637	53.2497	74.6395	76.8978	54.7496	64.9827	56.8113	59.4691	57.4767	49.2784	87.1993	53.4658	85.7135	54.2753	44.2349	62.7302
SM(d33:1)+H	SM(d33:1)+H	SM	205.869	185.247	135.211	125.24	133.109	116.034	271.2	188.449	181.996	207.675	208.257	221.085	133.109	205.869	185.247	135.211	208.257	221.085	181.996	271.2	188.449	207.675	116.034	125.24		257.664	240.113	241.2	313.595	220.544	284.304	353.889	257.594	350.013	295.588	302.033	243.382	198.32	271.992	276.168	281.681	327.673	209.528	426.679	277.756	225.035	295.49
SM(d40:0)+Na	SM(d40:0)+Na	SM	2897.65	3507.74	2513.42	2000.55	4453.74	2530.81	2726.16	3837.15	2797.41	1886.15	3101.48	2963.22	4453.74	2897.65	3507.74	2513.42	3101.48	2963.22	2797.41	2726.16	3837.15	1886.15	2530.81	2000.55		4180.6	3170.68	2979.42	4197.65	2727.78	3865.72	4228.99	3830.85	5615.75	5129.86	2234.98	3199.8	3167.84	4305.4	4511.26	2805.35	5383.22	3582.93	5640.13	3944.3	2849.18	4898.76
SM(d40:0)+H	SM(d40:0)+H	SM	21.464	36.8241	12.3879	31.1762	28.0338	11.4176	53.9752	39.4707	40.4648	39.2211	37.9301	48.1871	28.0338	21.464	36.8241	12.3879	37.9301	48.1871	40.4648	53.9752	39.4707	39.2211	11.4176	31.1762		58.9244	56.3507	46.5095	54.6974	42.4121	71.0196	87.3858	98.7557	63.1823	70.5568	62.6382	64.2469	48.2713	49.1986	41.9796	48.0668	75.0801	62.2566	159.685	49.5004	39.3156	33.0189
SM(d40:1)+Na	SM(d40:1)+Na	SM	144.527	230.013	183.097	305.535	190.562	176.014	160.277	266.202	224.629	197.624	214.599	242.537	190.562	144.527	230.013	183.097	214.599	242.537	224.629	160.277	266.202	197.624	176.014	305.535		318.128	246.116	227.734	234.41	179.696	314.252	498.899	354.431	442.92	441.547	145.822	409.968	458.533	492.935	399.871	361.648	208.814	196.476	340.281	379.598	243.885	326.541
SM(d20:1_20:0)+H	SM(d40:1)+H	SM	2342.69	1819.24	1436.54	1757.49	1488.97	867.18	2904.85	2194.18	2340.06	2182.48	2396.77	2815.58	1488.97	2342.69	1819.24	1436.54	2396.77	2815.58	2340.06	2904.85	2194.18	2182.48	867.18	1757.49		3163.43	2697.71	2448.73	3322.69	2598.18	2919.45	4341.72	3885.39	3163.73	3822.88	3529.62	2527.09	3890.33	3273.29	3205.31	2456.7	4203.85	2982.46	4908.49	2927.23	1950.68	3428.6
SM(d14:0_21:4)+H	SM(d35:4)+H	SM	48.0076	55.0079	38.6567	39.768	22.3426	34.7652	64.5229	36.512	41.8488	50.0327	45.0182	50.7872	22.3426	48.0076	55.0079	38.6567	45.0182	50.7872	41.8488	64.5229	36.512	50.0327	34.7652	39.768		59.9637	54.6228	56.3191	67.9776	52.5716	60.199	86.9477	59.4312	84.6165	78.5877	65.6396	76.7434	54.9829	60.9704	74.6695	66.0348	47.8323	55.1385	96.7263	69.8614	50.002	70.3541
SM(d14:0_22:5)+H	SM(d36:5)+H	SM	234.533	351.281	197.4	258.519	111.768	251.999	362.572	283.082	234.403	200.283	248.856	283.088	111.768	234.533	351.281	197.4	248.856	283.088	234.403	362.572	283.082	200.283	251.999	258.519		322.098	261.445	267.756	331.689	276.663	328.106	421.357	396.507	432.614	421.517	344.558	347.104	386.448	331.073	351.86	298.541	437.315	315.685	540.064	309.737	256.146	362.371
SM(d18:2_23:2)+H	SM(d41:4)+H	SM	71.9414	80.5415	55.0617	62.0596	30.0698	28.6734	86.063	53.1105	62.594	53.3274	67.5699	81.591	30.0698	71.9414	80.5415	55.0617	67.5699	81.591	62.594	86.063	53.1105	53.3274	28.6734	62.0596		89.6275	74.8681	82.2142	114.861	67.7118	90.9441	143.447	130.069	120.273	120.807	91.1734	150.591	130.264	90.8032	90.0739	90.1792	133.285	74.3657	129.552	82.9009	79.1281	115.995
SM(d43:5)+H	SM(d43:5)+H	SM	146.217	132.853	133.064	167.129	72.5563	95.3098	214.148	135.469	154.287	123.582	147.915	225.122	72.5563	146.217	132.853	133.064	147.915	225.122	154.287	214.148	135.469	123.582	95.3098	167.129		216.124	166.605	148.628	239.759	156.321	192.681	278.251	277.989	272.729	254.422	210.301	269.289	258.419	211.431	251.035	173.814	264.536	179.212	292.118	220.04	183.408	265.542
SM(d36:4)+H	SM(d36:4)+H	SM	37.7906	79.951	43.6818	76.3021	80.0161	52.1798	51.9817	46.544	50.8584	41.8811	40.7508	57.702	80.0161	37.7906	79.951	43.6818	40.7508	57.702	50.8584	51.9817	46.544	41.8811	52.1798	76.3021		77.3836	104.809	63.4847	52.3668	39.5479	105.464	191.696	76.2803	111.798	137.909	109.589	195.768	136.54	26.6182	75.6892	107.048	50.9032	89.7374	254.384	70.516	66.0982	89.6994
SM(d34:2)+HCOO	SM(d34:2)+HCOO	SM	1956.61	2322.7	1042.26	1012.92	1040.68	1017.77	2156.29	1329.64	1894.67	1714.36	2360.64	1504.87	1040.68	1956.61	2322.7	1042.26	2360.64	1504.87	1894.67	2156.29	1329.64	1714.36	1017.77	1012.92		2276.08	1842.93	1790.64	1374.51	2062.13	1866.47	1585	1599.31	1813.72	1684.86	1706.54	1677.28	1350	1588.42	2137.93	1801.36	1703.7	2850.08	1600.42	2209.23	1597.28	2680.88
SM(d40:2)+HCOO	SM(d40:2)+HCOO	SM	3170.9	2940.2	1871.6	2094.42	1790.42	1830.11	3126.98	2044.99	3024.61	2852.89	3860.92	2527.52	1790.42	3170.9	2940.2	1871.6	3860.92	2527.52	3024.61	3126.98	2044.99	2852.89	1830.11	2094.42		2977.45	2398.98	2448.92	2105.73	2860.21	2511.05	3327.95	2762.4	3084.02	2720.11	3434.1	2453.84	3157.6	3383.81	2558.77	2805.42	2795.34	3699.98	2860.79	3581.93	2417.66	3206.77
SM(d43:1)+HCOO	SM(d43:1)+HCOO	SM	19.59	36.4945	53.3537	32.9066	21.808	14.8497	48.2306	31.5897	40.4638	57.4562	71.4659	50.1475	21.808	19.59	36.4945	53.3537	71.4659	50.1475	40.4638	48.2306	31.5897	57.4562	14.8497	32.9066		50.2517	48.0807	55.6495	18.4989	36.1556	34.4377	36.1554	40.9227	53.2089	72.0801	43.4655	37.5227	25.5042	55.4631	35.2152	40.6995	34.4507	54.5615	48.6246	45.4063	35.9967	54.282
SM(t40:1)+HCOO	SM(t40:1)+HCOO	SM	22.7871	29.7769	11.7089	8.48592	15.8251	4.53467	15.32	11.3236	16.1777	9.01128	23.6732	17.1608	15.8251	22.7871	29.7769	11.7089	23.6732	17.1608	16.1777	15.32	11.3236	9.01128	4.53467	8.48592		31.9021	35.0318	26.2901	22.3639	25.8999	21.7507	18.9285	20.2197	32.4704	27.2879	27.8677	13.4214	18.388	24.1793	24.6303	26.0985	15.5863	32.6254	32.2479	28.0506	21.7065	32.5285
SM(d41:1)+HCOO	SM(d41:1)+HCOO	SM	988.212	1334.82	1314.43	1176.82	596.533	567.58	1951.68	1147.22	1577.06	1535.66	2100.33	1388.48	596.533	988.212	1334.82	1314.43	2100.33	1388.48	1577.06	1951.68	1147.22	1535.66	567.58	1176.82		1509.82	1895.03	1615.43	1214.94	1843.96	1154.23	1154.74	1247.27	1470.08	1506.21	1397.36	1206.06	964.285	1672.23	1710.62	1322.59	1435.72	2400.12	1702.08	1780.39	1301.7	1350.77
SM(d42:4)+HCOO	SM(d42:4)+HCOO	SM	170.216	319.611	385.382	225.398	163.127	166.279	165.596	251.36	305.108	296.542	510.188	256.074	163.127	170.216	319.611	385.382	510.188	256.074	305.108	165.596	251.36	296.542	166.279	225.398		275.687	184.566	229.762	246.871	211.483	345.381	252.144	345.055	364.282	194.23	173.937	283.693	270.128	285.328	417.958	374.988	153.984	353.044	312.436	503.346	257.407	327.438
SM(d32:0)+H	SM(d32:0)+H	SM	8.1538	14.4288	3.55136	5.56226	4.52142	4.51126	10.0011	4.09951	8.4971	7.35093	7.73092	11.3975	4.52142	8.1538	14.4288	3.55136	7.73092	11.3975	8.4971	10.0011	4.09951	7.35093	4.51126	5.56226		8.66415	7.41607	9.89733	12.9205	9.20802	8.30923	5.53304	4.52371	15.764	13.4371	12.8243	6.67832	5.39949	10.4679	12.1989	11.5106	14.3335	11.0712	17.1178	9.66498	10.053	12.3405
SM(d34:1)+H	SM(d34:1)+H	SM	8218.54	12610.4	7690.16	11227.1	11248.1	8704.62	12546.2	11969.8	8581.42	8794.04	8799.71	9733.05	11248.1	8218.54	12610.4	7690.16	8799.71	9733.05	8581.42	12546.2	11969.8	8794.04	8704.62	11227.1		12121.1	9303.46	9294.25	11309.9	9371.77	11214	15501.1	11167.4	16619.9	14630.9	10698.1	12294	11582.6	12284.5	11575.9	10133.8	14242.4	11720.5	18193	11252.6	9492.72	12827.4
SM(d35:1)+H	SM(d35:1)+H	SM	118.535	193.291	109.261	135.947	169.614	114.786	198.329	218.809	127.883	161.19	134.666	126.346	169.614	118.535	193.291	109.261	134.666	126.346	127.883	198.329	218.809	161.19	114.786	135.947		215.954	167.3	159.585	216.115	175.086	206.982	242.796	166.019	249.593	267.352	138.831	204.636	149.226	185.746	189.522	208.765	176.276	152.374	297.43	172.98	132.247	202.926
SM(d36:0)+H	SM(d36:0)+H	SM	32.7162	77.8867	12.2266	38.3008	85.5283	32.2288	96.5298	73.3401	38.9318	73.4641	27.2549	59.7008	85.5283	32.7162	77.8867	12.2266	27.2549	59.7008	38.9318	96.5298	73.3401	73.4641	32.2288	38.3008		54.8593	53.3233	62.6344	56.2779	52.0977	80.2277	31.4777	57.4279	115.023	64.4951	42.0465	82.4901	23.5439	68.9073	84.1381	73.1881	79.0139	49.2442	98.2963	58.7226	57.5129	71.82
SM(d36:2)+H	SM(d36:2)+H	SM	793.567	1118.71	702.498	931.697	1436.09	1039.45	1225.53	1098.7	925.59	972.877	948.352	919.176	1436.09	793.567	1118.71	702.498	948.352	919.176	925.59	1225.53	1098.7	972.877	1039.45	931.697		792.566	1057.97	700.589	1307.59	979.254	1311.3	1425.19	1395.97	1676.87	771.77	669.908	1591.4	1177.56	1083.54	1304.86	1273.71	1172.46	1135.78	1271.9	1020.13	862.321	1478.65
SM(d38:0)+H	SM(d38:0)+H	SM	15.6549	29.8809	3.27524	10.5076	16.4522	4.67529	27.2891	29.8262	9.84432	17.8364	7.22827	23.4099	16.4522	15.6549	29.8809	3.27524	7.22827	23.4099	9.84432	27.2891	29.8262	17.8364	4.67529	10.5076		17.992	11.5765	12.7012	16.5686	15.1492	10.6325	15.695	9.68182	19.9505	23.6986	13.846	13.7314	6.01494	18.2882	18.7699	11.7061	23.9016	14.4853	24.5419	13.8122	11.7409	9.6797
SM(d18:1_21:1)+H	SM(d39:2)+H	SM	3.44291	4.78614	2.61138	1.87676	7.42871	2.60783	2.60366	6.45643	3.69516	1.47037	4.23283	3.96156	7.42871	3.44291	4.78614	2.61138	4.23283	3.96156	3.69516	2.60366	6.45643	1.47037	2.60783	1.87676		5.90788	3.97249	4.93334	6.88176	6.17218	3.17624	3.60615	3.49917	5.26747	6.35444	2.54023	3.13824	2.99494	5.61026	4.48913	2.13017	7.26785	3.83858	6.61067	4.6419	3.10791	5.13844
SM(d42:3)+Na	SM(d42:3)+Na	SM	1100.31	1214.47	497.637	1196.61	912.36	698.354	1033.16	1031.79	573.339	730.674	691.179	666.725	912.36	1100.31	1214.47	497.637	691.179	666.725	573.339	1033.16	1031.79	730.674	698.354	1196.61		1180.21	865.205	461.058	878.485	333.272	544.293	774.017	1391.21	750.595	1410.35	528.688	1425.44	1276.87	674.533	635.526	552.49	668.948	478.237	1573.9	1155.57	890.553	838.942
SM(d18:1_24:3)+H	SM(d42:4)+H	SM	590.319	924.945	457.756	953.675	722.388	672.22	946.038	845.83	581.343	617.98	601.506	683.829	722.388	590.319	924.945	457.756	601.506	683.829	581.343	946.038	845.83	617.98	672.22	953.675		761.38	532.763	646.737	929.353	705.757	774.765	1264.96	1163.23	949.479	1112.25	1128.51	1007.94	1102.22	774.2	859.445	1011.62	1315.29	858.299	1235.97	806.133	642.012	992.05
SM(d43:1)+H	SM(d43:1)+H	SM	3.72796	2.82053	9.76811	5.00434	5.51956	2.41443	16.3922	10.9293	9.00819	7.00336	6.36327	9.24497	5.51956	3.72796	2.82053	9.76811	6.36327	9.24497	9.00819	16.3922	10.9293	7.00336	2.41443	5.00434		15.0937	13.5208	13.737	15.2178	9.1049	14.5717	18.346	16.4019	21.0231	34.5228	17.0574	8.86261	4.40729	15.5703	16.022	12.6675	12.1892	13.066	26.882	14.8319	6.33671	11.0655
SM(t18:0_16:1)+H	SM(t34:1)+H	SM	2.16525	5.77435	2.50384	2.47999	3.42652	2.36637	4.31612	4.79377	1.92058	5.71336	2.72649	2.6852	3.42652	2.16525	5.77435	2.50384	2.72649	2.6852	1.92058	4.31612	4.79377	5.71336	2.36637	2.47999		5.13893	2.81733	3.10497	2.65793	3.33729	3.32049	4.24773	2.64415	2.97111	3.60079	4.30604	3.84159	4.71878	1.88545	2.57857	2.42988	5.8005	3.77532	6.81336	1.90067	1.95389	4.3052
SM(d30:2)+H	SM(d30:2)+H	SM	0.596447	0.673346	0.575792	0.441289	0.239461	1.01509	0.976532	0.356811	0.847646	0.598748	0.771519	0.551749	0.239461	0.596447	0.673346	0.575792	0.771519	0.551749	0.847646	0.976532	0.356811	0.598748	1.01509	0.441289		1.16505	0.543589	0.455261	0.468794	0.727479	1.21554	0.35907	0.362462	0.913401	0.922516	0.946359	0.821767	0.761753	0.539188	1.57276	0.94524	0.80223	0.952237	1.07507	0.946898	0.841576	2.5232
SM(d31:1)+H	SM(d31:1)+H	SM	3.00181	2.83024	2.0674	2.70542	1.55468	2.00229	5.01215	1.93745	3.4338	3.91203	3.50293	3.32208	1.55468	3.00181	2.83024	2.0674	3.50293	3.32208	3.4338	5.01215	1.93745	3.91203	2.00229	2.70542		4.55878	2.11287	2.95468	4.80374	3.35049	3.83123	4.89941	2.84678	5.43377	7.26394	4.30167	3.20354	2.87337	4.43376	4.10625	4.70596	4.59674	3.48555	6.42716	3.8898	3.01855	4.74729
SM(t32:1)+H	SM(t32:1)+H	SM	0.984563	0.854271	0.739723	0.660137	0.666941	0.485561	1.32112	0.784456	0.985393	0.922773	1.14701	1.17508	0.666941	0.984563	0.854271	0.739723	1.14701	1.17508	0.985393	1.32112	0.784456	0.922773	0.485561	0.660137		1.50014	1.33324	1.0861	1.59024	1.10851	1.54657	1.26174	0.961658	2.19665	1.80817	1.76831	1.31595	1.2218	1.03277	1.70401	1.70572	1.31057	1.06146	2.72441	1.36257	0.962479	2.01558
SM(t34:2)+H	SM(t34:2)+H	SM	4.10377	3.4044	3.20629	2.77454	3.42703	2.95745	4.81336	5.83748	4.4149	3.90242	4.82821	4.93187	3.42703	4.10377	3.4044	3.20629	4.82821	4.93187	4.4149	4.81336	5.83748	3.90242	2.95745	2.77454		6.51897	4.41863	3.93059	5.43619	4.68364	5.48926	7.39712	6.05654	7.79525	7.12966	6.27687	5.82408	6.7933	4.59676	6.39299	6.02619	6.19679	5.75336	8.48331	5.39428	3.9717	7.15185
SM(t34:0)+H	SM(t34:0)+H	SM	13.8583	1.23438	8.79277	7.98742	5.6117	0.836315	18.3552	9.56202	13.4589	12.8516	17.3644	19.1384	5.6117	13.8583	1.23438	8.79277	17.3644	19.1384	13.4589	18.3552	9.56202	12.8516	0.836315	7.98742		12.9423	11.8629	8.85266	16.6521	10.1723	12.2364	14.7552	15.4297	19.984	17.6289	15.2588	16.8123	14.5661	12.7439	18.6141	19.0833	19.7136	12.6186	20.9255	14.1374	15.458	17.5426
SM(t36:3)+H	SM(t36:3)+H	SM	3.57601	2.38628	2.43607	3.74081	0.859875	2.06869	4.14433	2.59456	3.10065	3.3009	4.32982	4.66584	0.859875	3.57601	2.38628	2.43607	4.32982	4.66584	3.10065	4.14433	2.59456	3.3009	2.06869	3.74081		4.93551	4.91694	3.0281	4.29553	3.08889	2.75275	6.47597	4.04108	5.52983	6.42965	5.01287	6.87058	5.8351	3.58227	3.30694	3.5068	2.69392	3.62166	8.07843	5.16136	3.76174	4.7421
SM(d38:6)+H	SM(d38:6)+H	SM	6.39096	9.09209	7.43018	11.5971	2.97577	11.181	12.6847	8.31229	8.16089	3.23701	2.52134	8.22157	2.97577	6.39096	9.09209	7.43018	2.52134	8.22157	8.16089	12.6847	8.31229	3.23701	11.181	11.5971		8.22541	7.53496	8.70694	12.6978	12.4581	13.2044	12.708	16.2225	18.0004	13.8423	8.31014	15.0507	7.83065	13.3788	10.074	15.668	19.1387	8.18964	13.3555	8.03058	7.50397	10.6187
SM(d18:2_22:2)+H	SM(d40:4)+H	SM	168.667	301.6	152.516	284.072	302.733	153.75	306.539	288.697	169.105	172.345	182.285	246.028	302.733	168.667	301.6	152.516	182.285	246.028	169.105	306.539	288.697	172.345	153.75	284.072		270.209	203.159	251.809	311.666	183.843	314.876	384.46	416.515	344.606	439.726	345.285	449.09	425.915	289.003	307.902	326.878	154.481	257.077	482.601	271.672	240.958	297.124
SM(d44:5)+H	SM(d44:5)+H	SM	1749.25	2445.41	1060.44	2294.47	2000.29	1485.73	1944.36	1661.32	1222.52	1370.35	1315.33	1607.6	2000.29	1749.25	2445.41	1060.44	1315.33	1607.6	1222.52	1944.36	1661.32	1370.35	1485.73	2294.47		1740.26	1424.74	1498.06	2190.92	1541.34	1815.23	2162.86	2075.04	2278.31	2504.88	1569.39	2812.11	1859.16	1540.44	1956.5	1788.67	2815.59	1624.03	3004.54	1567.22	1514.07	2151.44
SM(d39:2)+H	SM(d39:2)+H	SM	36.5338	26.1102	16.2294	17.962	23.717	11.1157	36.7577	75.6726	31.6715	25.0123	38.8795	26.3322	23.717	36.5338	26.1102	16.2294	38.8795	26.3322	31.6715	36.7577	75.6726	25.0123	11.1157	17.962		35.4353	17.769	22.9716	33.9215	25.1714	19.5369	32.6323	32.3348	60.5918	46.036	20.3746	31.9192	43.4944	43.8115	54.756	23.6825	44.9199	29.3326	48.0872	26.7073	25.9214	51.4316
SM(d18:2_24:0)+H	SM(d42:2)+H	SM	10.3295	16.5487	7.48594	6.06309	22.0135	7.73734	9.76338	21.543	13.4001	7.96681	13.6332	277.5	22.0135	10.3295	16.5487	7.48594	13.6332	277.5	13.4001	9.76338	21.543	7.96681	7.73734	6.06309		11.8838	7.11768	8.0733	11.3598	11.1553	6.04119	12.6979	10.327	10.1311	31.4744	9.39546	12.7794	7.2889	12.0403	10.0117	12.9868	24.5745	155.518	13.3407	6.87576	6.49302	24.8327
SM(d14:0_20:5)+H	SM(d34:5)+H	SM	6.19632	12.0723	5.43467	7.01266	3.88038	7.44147	7.98515	5.71184	5.32539	5.05902	5.13037	7.15635	3.88038	6.19632	12.0723	5.43467	5.13037	7.15635	5.32539	7.98515	5.71184	5.05902	7.44147	7.01266		7.62765	2.81536	3.9416	4.79587	7.16164	5.40416	5.31033	3.96392	6.94957	8.27063	4.56507	4.35789	5.34194	6.16919	9.04575	5.78549	7.23429	6.0513	8.69072	6.18283	4.45957	7.84191
SM(t36:4)+H	SM(t36:4)+H	SM	6.01181	9.45838	7.49457	7.98421	3.74856	6.08367	16.8795	5.88115	7.32827	5.21386	5.66698	8.70236	3.74856	6.01181	9.45838	7.49457	5.66698	8.70236	7.32827	16.8795	5.88115	5.21386	6.08367	7.98421		18.283	8.61855	10.9344	15.4784	5.82931	8.99536	10.6374	12.8119	19.0931	15.0326	4.44597	13.2287	13.2862	9.74811	7.50316	11.5619	10.7634	8.59721	15.0287	11.131	7.63384	13.348
SM(d18:0_19:1)+H	SM(d37:1)+H	SM	37.4733	57.531	26.4693	27.9066	35.6548	16.1455	90.015	79.0709	44.0661	49.6145	53.8206	41.4383	35.6548	37.4733	57.531	26.4693	53.8206	41.4383	44.0661	90.015	79.0709	49.6145	16.1455	27.9066		62.3317	33.6582	50.0382	61.172	49.4538	39.1157	44.7532	48.656	72.8956	87.3749	32.2476	39.704	38.2877	58.8817	51.5144	50.9834	50.4609	34.7551	78.9185	49.1371	34.6684	55.6878
SM(d19:0_20:4)+H	SM(d39:4)+H	SM	14.2629	25.4824	7.91564	12.6896	11.0719	11.5999	21.3311	20.5856	11.2857	8.51552	10.113	10.4168	11.0719	14.2629	25.4824	7.91564	10.113	10.4168	11.2857	21.3311	20.5856	8.51552	11.5999	12.6896		22.2208	16.2522	14.3444	21.5423	10.0249	15.0796	22.4567	16.6309	18.1008	31.882	3.74725	17.3323	14.2214	19.8305	19.2516	12.8553	20.2811	14.6719	26.7666	16.0485	9.91889	18.445
SM(d18:2_23:3)+H	SM(d41:5)+H	SM	7.95512	11.4507	5.86355	8.07307	3.15413	7.25985	12.3966	15.2974	8.24615	6.40598	7.37837	5.93424	3.15413	7.95512	11.4507	5.86355	7.37837	5.93424	8.24615	12.3966	15.2974	6.40598	7.25985	8.07307		10.4979	4.74848	4.6555	11.027	7.63161	5.58801	10.0877	10.6828	14.3566	13.1926	5.31079	12.2593	14.1733	9.14052	9.22333	16.2472	11.1328	5.81153	12.3023	9.15885	12.5202	15.2131
SM(d30:1)+HCOO	SM(d30:1)+HCOO	SM	13.7836	18.6986	12.5248	7.70154	3.12327	11.1582	17.983	3.0759	15.1467	13.4127	20.6735	9.18523	3.12327	13.7836	18.6986	12.5248	20.6735	9.18523	15.1467	17.983	3.0759	13.4127	11.1582	7.70154		16.9219	7.4677	6.74987	7.37241	15.9312	8.97316	6.31877	6.83539	11.4174	22.4656	12.2714	9.99816	6.77401	8.37247	20.953	17.0184	8.96516	15.6162	14.0059	18.0405	9.02664	25.0375
SM(d32:1)+HCOO	SM(d32:1)+HCOO	SM	570.752	844.077	390.979	297.724	220.491	253.761	669.469	269.702	545.783	502.727	693.691	470.178	220.491	570.752	844.077	390.979	693.691	470.178	545.783	669.469	269.702	502.727	253.761	297.724		771.51	432.783	334.037	328.986	647.402	351.295	366.704	358.418	522.804	892.152	659.087	363.053	300.396	389.311	584.105	536.015	385.054	789.87	622.345	882.232	368.623	411.789
SM(d32:2)+HCOO	SM(d32:2)+HCOO	SM	59.9605	84.0718	38.6607	43.0508	19.118	37.6623	65.6342	28.5398	56.2134	65.4511	97.6842	44.9869	19.118	59.9605	84.0718	38.6607	97.6842	44.9869	56.2134	65.6342	28.5398	65.4511	37.6623	43.0508		61.288	32.1942	33.3628	32.0234	74.9496	39.516	34.9772	39.544	49.1312	64.7555	38.3783	34.1173	34.6394	45.8072	70.919	49.0227	45.3766	83.2992	38.8485	59.1342	42.8796	69.9526
SM(d33:2)+HCOO	SM(d33:2)+HCOO	SM	8.73148	5.82435	3.47085	2.28698	2.19175	2.62583	7.09875	6.83389	9.49924	6.60469	10.7034	2.56276	2.19175	8.73148	5.82435	3.47085	10.7034	2.56276	9.49924	7.09875	6.83389	6.60469	2.62583	2.28698		9.77476	7.37951	5.47022	5.76064	9.74815	6.27754	5.06539	4.83497	9.69829	10.7679	7.10203	5.46548	3.69697	6.3912	7.05522	7.14594	6.46926	8.06943	7.06827	9.21643	5.00609	7.8307
SM(d34:1)+HCOO	SM(d34:1)+HCOO	SM	11774.4	18564.4	9549.38	6335.56	8115.61	6562.73	10414.4	7648.77	11047.4	10126.7	13830.4	9431.13	8115.61	11774.4	18564.4	9549.38	13830.4	9431.13	11047.4	10414.4	7648.77	10126.7	6562.73	6335.56		9494.32	9694.55	9051.97	8599.78	10374.3	9932.96	10293.8	9698.01	11604.8	10905.8	10047.9	8325.91	8234.63	9952.69	8970.2	11104	7711.65	14247.7	10362.8	12077.9	10334.1	11280.8
SM(d35:2)+HCOO	SM(d35:2)+HCOO	SM	39.242	42.9856	18.5436	16.2984	19.0655	16.0624	38.2452	37.6031	41.5048	39.0577	56.6062	20.1335	19.0655	39.242	42.9856	18.5436	56.6062	20.1335	41.5048	38.2452	37.6031	39.0577	16.0624	16.2984		46.5387	44.0189	29.8237	27.3802	42.1797	28.0275	29.5807	25.0615	38.9972	38.4003	26.8089	25.1072	21.7632	33.4286	21.6827	32.3112	25.2996	28.7518	29.3377	46.086	25.3964	36.3293
SM(d36:3)+HCOO	SM(d36:3)+HCOO	SM	34.9524	54.6983	44.0403	18.8935	44.5658	28.4115	40.3741	37.5608	44.9979	40.2142	37.714	33.0684	44.5658	34.9524	54.6983	44.0403	37.714	33.0684	44.9979	40.3741	37.5608	40.2142	28.4115	18.8935		31.3635	47.4287	53.9556	28.1495	75.7437	35.415	25.3263	34.2632	22.0793	25.756	31.1191	34.0909	39.2635	35.557	54.4389	40.8271	32.8137	62.9596	53.564	29.3998	43.187	36.2702
SM(d38:1)+HCOO	SM(d38:1)+HCOO	SM	2279.35	3070.09	1060.58	1052.67	1316.61	772.101	2200.99	1451.47	1829.09	1687.5	2363.46	1572.97	1316.61	2279.35	3070.09	1060.58	2363.46	1572.97	1829.09	2200.99	1451.47	1687.5	772.101	1052.67		2271.89	1703.86	1581.17	1624.32	1909.46	1620.5	1695.73	1816.75	1980.32	1892.45	2016.71	1297.58	1540.01	2048.33	1580.84	1974.57	1563.2	2444.4	1857.49	2501.64	1725.7	2024.91
SM(d38:2)+HCOO	SM(d38:2)+HCOO	SM	1197.7	1336.07	550.042	528.13	727.637	501.622	795.657	959.047	834.389	699.409	1091.72	678.764	727.637	1197.7	1336.07	550.042	1091.72	678.764	834.389	795.657	959.047	699.409	501.622	528.13		795.266	845.926	703.283	772.531	843.542	695.131	824.156	754.584	930.877	614.335	457.731	593.705	742.255	895.66	797.947	908.273	579.386	956.845	906.994	1066.84	833.105	1010.53
SM(d39:1)+HCOO	SM(d39:1)+HCOO	SM	449.509	501.536	291.346	277.771	181.563	129.342	551.387	345.776	469.909	407.291	558.7	365.709	181.563	449.509	501.536	291.346	558.7	365.709	469.909	551.387	345.776	407.291	129.342	277.771		653.818	394.313	329.858	298.077	530.218	278.763	315.804	290.639	471.106	645.963	559.974	320.049	240.784	525.053	442.421	463.416	349.204	528.487	475.418	731.271	314.052	411.679
SM(d40:3)+HCOO	SM(d40:3)+HCOO	SM	507.578	511.648	186.352	143.484	264.194	134.77	148.464	271.605	178.652	168.57	229.455	160.485	264.194	507.578	511.648	186.352	229.455	160.485	178.652	148.464	271.605	168.57	134.77	143.484		204.352	216.13	190.727	183.651	255.998	204.209	150.408	156.773	214.861	209.775	108.477	177.627	141.233	227.117	215.383	233.919	124.891	295.65	208.662	278.455	196.612	239.64
SM(d41:2)+HCOO	SM(d41:2)+HCOO	SM	788.317	778.857	1059.53	665.577	402.618	609.381	956.866	681.438	966.593	872.805	1197.15	848.681	402.618	788.317	778.857	1059.53	1197.15	848.681	966.593	956.866	681.438	872.805	609.381	665.577		996.245	917.201	649.194	637.582	1014.35	754.533	605.738	661.337	1056.2	932.272	675.123	604.656	488.549	1029.54	1033.77	709.755	615.301	902.49	728.289	1107.19	591.317	1132.37
SM(d43:2)+HCOO	SM(d43:2)+HCOO	SM	123.783	201.351	113.722	49.7699	53.8641	45.1725	132.599	91.5891	129.595	122.582	170.961	194.937	53.8641	123.783	201.351	113.722	170.961	194.937	129.595	132.599	91.5891	122.582	45.1725	49.7699		161.335	148.576	115.288	108.784	154.999	86.1401	77.0137	96.7983	128.711	167.419	92.5792	76.8823	56.5264	137.678	96.0212	110.818	83.3604	126.114	138.991	137.035	101.626	221.476
SM(d43:3)+HCOO	SM(d43:3)+HCOO	SM	34.2711	49.5785	30.8872	10.7975	11.5382	12.9645	30.8744	27.7415	40.9175	27.0252	49.5526	23.1092	11.5382	34.2711	49.5785	30.8872	49.5526	23.1092	40.9175	30.8744	27.7415	27.0252	12.9645	10.7975		41.4312	30.8138	22.3301	20.933	40.3217	19.8682	19.6961	18.3122	41.8314	34.7371	18.2267	19.9599	14.6872	36.7323	28.7464	24.4306	20.1865	28.5429	32.8917	39.1116	27.6382	39.1137
SM(d44:1)+HCOO	SM(d44:1)+HCOO	SM	4.15607	7.1327	7.07141	6.49348	4.67793	1.95519	11.0453	4.16975	4.51379	12.3166	9.30675	10.3418	4.67793	4.15607	7.1327	7.07141	9.30675	10.3418	4.51379	11.0453	4.16975	12.3166	1.95519	6.49348		10.2959	11.7086	11.1762	5.96881	8.39874	9.44589	9.14049	7.52163	8.44259	11.3173	14.1134	7.56989	6.27656	5.56176	6.94241	9.71615	5.15688	7.75375	9.83928	8.4756	8.20971	6.71112
SM(d44:2)+HCOO	SM(d44:2)+HCOO	SM	59.4939	109.004	23.7321	18.212	36.5859	17.6833	33.2033	38.2305	36.4682	40.6351	61.411	52.5195	36.5859	59.4939	109.004	23.7321	61.411	52.5195	36.4682	33.2033	38.2305	40.6351	17.6833	18.212		59.7892	58.0305	51.7301	36.7266	58.8666	27.2881	29.1344	27.4126	36.653	40.1085	35.5493	30.6047	21.1038	46.3106	30.921	31.0713	45.1194	59.7625	44.1831	51.5084	34.2373	37.5133
SM(t34:1)+HCOO	SM(t34:1)+HCOO	SM	65.3945	84.2508	53.4921	28.2542	31.3881	29.8253	54.866	45.326	70.6967	58.4028	91.837	59.1137	31.3881	65.3945	84.2508	53.4921	91.837	59.1137	70.6967	54.866	45.326	58.4028	29.8253	28.2542		62.4036	72.3461	64.0016	36.7043	53.1575	50.6841	50.8422	46.0835	84.8181	55.0382	60.4996	49.3141	37.8198	54.3357	68.2255	52.2843	37.8773	81.3173	69.2648	75.1009	47.7188	81.901
SM(t40:0)+HCOO	SM(t40:0)+HCOO	SM	13.2436	11.8717	12.8954	12.3908	7.86222	6.36744	21.3695	7.64078	18.8099	18.5535	27.0452	16.4477	7.86222	13.2436	11.8717	12.8954	27.0452	16.4477	18.8099	21.3695	7.64078	18.5535	6.36744	12.3908		23.0217	18.9465	18.7144	11.8592	12.8601	12.6586	23.6697	11.2025	16.6662	16.6195	30.4888	12.6974	16.1574	17.6355	13.7299	16.9927	14.7417	26.1607	27.7838	25.3154	15.2688	18.2515
SM(t42:3)+HCOO	SM(t42:3)+HCOO	SM	12.9469	12.1508	11.0299	1.94759	5.27199	5.84446	16.4616	11.9483	21.3574	12.6941	29.8789	8.05786	5.27199	12.9469	12.1508	11.0299	29.8789	8.05786	21.3574	16.4616	11.9483	12.6941	5.84446	1.94759		12.119	11.7115	15.0498	6.51611	16.7662	4.85701	7.8463	4.08031	21.8257	20.482	8.40849	12.0335	6.88191	13.464	25.0583	5.04932	7.50943	16.6056	7.40166	14.3359	9.05757	12.2571
SM(d33:1)+HCOO	SM(d33:1)+HCOO	SM	441.813	454.608	264.815	187.634	201.533	185.025	515.343	286.435	415.758	369.98	531.785	291.349	201.533	441.813	454.608	264.815	531.785	291.349	415.758	515.343	286.435	369.98	185.025	187.634		455.66	536.164	330.163	297.564	441.617	289.694	309.919	298.605	499.924	569.628	411.182	298.231	214.788	362.335	376.025	424.998	253.277	429.043	510.698	534.88	306.444	378.916
SM(d35:1)+HCOO	SM(d35:1)+HCOO	SM	247.794	329.714	160.514	107.76	161.517	107.49	246.86	222.282	234.614	261.599	280.525	170.763	161.517	247.794	329.714	160.514	280.525	170.763	234.614	246.86	222.282	261.599	107.49	107.76		305.813	262.61	258.654	193.537	230.765	251.087	257.836	201.445	273.245	224.604	201.157	196.946	137.171	236.044	213.194	233.902	157.82	262.633	268.229	326.375	207.757	259.795
SM(d36:0)+HCOO	SM(d36:0)+HCOO	SM	150.639	389.827	41.3178	67.6836	120.991	88.5541	155.977	195.048	63.3759	126.083	95.2947	149.254	120.991	150.639	389.827	41.3178	95.2947	149.254	63.3759	155.977	195.048	126.083	88.5541	67.6836		178.463	121.071	279.428	125.948	209.047	159.564	48.6321	98.7162	178.553	156.406	96.2282	154.82	49.631	145.351	135.162	139.36	141.299	212.668	113.761	185.484	156.804	154.393
SM(d36:2)+HCOO	SM(d36:2)+HCOO	SM	1153.59	1612.26	670.837	539.217	965.671	1072.51	1269.73	1418.47	904.089	965.232	1475.94	809.337	965.671	1153.59	1612.26	670.837	1475.94	809.337	904.089	1269.73	1418.47	965.232	1072.51	539.217		1090.83	1203.89	1047.45	1109.77	1254.93	1278.95	1017.39	1324.48	1545.72	1083.56	686.808	1202.07	822.291	1036.41	1203.24	1501.78	874.251	1797.07	1348.16	1681.01	1266.18	1602.67
SM(d38:0)+HCOO	SM(d38:0)+HCOO	SM	58.6698	131.671	13.9042	25.7896	39.102	16.2195	81.2265	45.2706	21.5834	58.0578	30.9749	85.6817	39.102	58.6698	131.671	13.9042	30.9749	85.6817	21.5834	81.2265	45.2706	58.0578	16.2195	25.7896		57.903	33.0965	79.4354	34.2317	70.1559	33.9996	18.5231	33.9657	42.5702	80.417	88.8628	27.7856	18.8303	47.9548	25.2894	41.6508	56.3361	128.659	42.8033	74.6738	38.1052	35.4572
SM(d40:0)+HCOO	SM(d40:0)+HCOO	SM	68.6832	177.356	57.6812	69.524	47.0971	27.2264	128.387	67.0256	47.3736	103.166	85.1844	125.177	47.0971	68.6832	177.356	57.6812	85.1844	125.177	47.3736	128.387	67.0256	103.166	27.2264	69.524		71.3448	56.3237	138.307	67.9104	108.284	47.703	133.275	52.8467	62.1226	107.295	208.503	55.6931	87.5741	55.8796	58.1043	63.2885	80.18	185.797	72.9028	93.2065	81.4299	62.5768
SM(d40:1)+HCOO	SM(d40:1)+HCOO	SM	4479.82	5091.06	2902.98	3199.17	2552.55	1922.69	5136.36	3046	4853.25	4784.3	6022.16	4086.98	2552.55	4479.82	5091.06	2902.98	6022.16	4086.98	4853.25	5136.36	3046	4784.3	1922.69	3199.17		4157.85	3731.78	5021.53	3725.29	4449.05	3758.09	4462.62	3844.84	4552.38	4634.72	4963.66	3829.68	4098.07	4836.24	3438.65	4331.32	3854.88	5894.44	4470.18	4864.94	4010.92	4376.25
SM(d42:3)+HCOO	SM(d42:3)+HCOO	SM	8161.59	9632.71	3499.37	2137.88	4121.62	2777.28	3053.36	5235.63	5015.84	3300.92	5944.77	4100.23	4121.62	8161.59	9632.71	3499.37	5944.77	4100.23	5015.84	3053.36	5235.63	3300.92	2777.28	2137.88		5562.23	4004.25	3577.74	3736.08	5147.09	3949.93	3675.92	4183.67	4775.3	4349.13	2467.2	3141.82	2853.19	4136.5	3737.33	2866.75	2809.17	6004.48	4069.8	5213.59	4154.66	4795.76
SM(d43:2)+HCOO	SM(d43:2)+HCOO	SM	175.945	179.509	55.2013	14.9325	86.4992	19.2984	132.87	121.559	94.6699	28.808	41.3937	44.7407	86.4992	175.945	179.509	55.2013	41.3937	44.7407	94.6699	132.87	121.559	28.808	19.2984	14.9325		118.371	108.212	72.8526	155.356	131.164	46.1415	44.9486	47.994	72.1809	171.275	65.9898	22.955	6.35698	93.7473	44.7812	54.4983	51.5288	65.5191	111.161	114.276	32.1827	55.2187
SM(d44:3)+HCOO	SM(d44:3)+HCOO	SM	67.0114	125.603	46.971	38.8544	35.1652	22.4921	31.0247	38.5768	51.5634	57.1617	83.3845	55.721	35.1652	67.0114	125.603	46.971	83.3845	55.721	51.5634	31.0247	38.5768	57.1617	22.4921	38.8544		56.8765	57.1359	55.641	43.4317	49.6244	49.1484	53.4253	41.88	62.3145	50.5926	46.5218	41.5637	42.3571	59.193	59.7514	56.1255	34.0548	68.348	51.6507	73.5489	60.1342	69.4134
SM(d44:4)+HCOO	SM(d44:4)+HCOO	SM	9.92218	19.8369	23.0459	19.029	8.02709	8.91179	8.04027	7.79423	23.347	33.2794	37.62	25.1769	8.02709	9.92218	19.8369	23.0459	37.62	25.1769	23.347	8.04027	7.79423	33.2794	8.91179	19.029		26.1219	7.12801	17.0239	10.6216	18.4186	20.5238	23.5636	17.1521	24.4482	18.108	23.698	18.5291	26.4189	24.4743	27.8899	18.7348	15.4611	18.501	22.0799	28.1384	24.6094	24.8214
SM(t40:1)+HCOO	SM(t40:1)+HCOO	SM	70.1134	103.513	30.6394	16.2435	35.6704	29.2559	31.4097	31.1338	48.3093	22.5439	64.6457	37.3473	35.6704	70.1134	103.513	30.6394	64.6457	37.3473	48.3093	31.4097	31.1338	22.5439	29.2559	16.2435		45.7178	51.4369	51.5507	44.8772	58.2971	52.6385	38.3718	42.3678	55.333	48.0547	44.1196	49.277	35.337	51.4752	47.2331	47.7586	63.398	61.1471	57.6317	44.9899	38.8863	61.2878
SM(t42:1)+HCOO	SM(t42:1)+HCOO	SM	142.903	173.267	57.3703	33.7497	83.6562	43.0492	71.9652	75.0507	100.857	58.7421	126.625	87.2178	83.6562	142.903	173.267	57.3703	126.625	87.2178	100.857	71.9652	75.0507	58.7421	43.0492	33.7497		111.373	112.679	90.8209	67.2952	101.657	63.9805	60.3174	58.9235	80.4622	81.8152	69.6658	70.5097	51.2799	101.145	53.5228	73.248	86.2002	111.604	101.192	121.279	80.2632	114.654
SM(t42:2)+HCOO	SM(t42:2)+HCOO	SM	24.3567	15.0697	16.5012	5.11105	10.2394	8.61929	31.0055	16.2248	30.7304	18.1846	37.3754	17.0304	10.2394	24.3567	15.0697	16.5012	37.3754	17.0304	30.7304	31.0055	16.2248	18.1846	8.61929	5.11105		27.8954	25.4981	25.1768	9.77446	31.0394	6.84963	14.4429	3.18059	26.0112	32.5879	20.5525	17.6435	10.3973	26.1574	25.8607	7.26152	17.6746	26.146	14.1314	31.4194	12.9719	18.1239
SM(d37:2)+HCOO	SM(d37:2)+HCOO	SM	18.3105	34.1457	29.93	35.3764	11.0916	13.2338	23.208	34.2038	43.2765	16.984	25.3524	10.9841	11.0916	18.3105	34.1457	29.93	25.3524	10.9841	43.2765	23.208	34.2038	16.984	13.2338	35.3764		56.2847	26.7678	16.6122	21.5351	33.7211	13.2383	14.2757	25.6553	24.2332	17.529	91.3915	27.9179	11.5616	28.2733	20.5577	15.8199	13.3779	13.7874	20.4603	31.2477	12.9652	25.8989
SM(d41:0)+HCOO	SM(d41:0)+HCOO	SM	10.5077	33.8688	6.16798	41.7567	8.66107	4.63753	35.6753	20.5806	10.7023	28.2348	61.1358	29.4464	8.66107	10.5077	33.8688	6.16798	61.1358	29.4464	10.7023	35.6753	20.5806	28.2348	4.63753	41.7567		21.202	2.68574	39.2714	14.3607	29.0728	15.0616	11.326	13.8751	42.2111	26.3643	30.6657	13.6088	8.61769	38.5124	41.3812	45.2687	20.3674	42.8147	35.2268	19.5772	20.6437	18.1792
SM(t42:0)+HCOO	SM(t42:0)+HCOO	SM	7.22577	8.87121	12.8121	11.1167	5.69115	4.94837	17.16	4.94589	12.2556	12.5562	16.4281	11.383	5.69115	7.22577	8.87121	12.8121	16.4281	11.383	12.2556	17.16	4.94589	12.5562	4.94837	11.1167		19.396	13.1731	16.3656	10.1314	10.9818	8.83349	19.4807	10.233	12.4291	11.8248	22.7203	10.7895	10.1473	9.58526	9.72346	10.9808	7.91533	15.9808	16.9036	15.0927	12.4162	12.4684
SM(d39:2)+HCOO	SM(d39:2)+HCOO	SM	93.9205	132.27	45.2016	38.8938	60.0845	28.4102	80.0244	103.432	86.6202	66.336	130.385	38.4593	60.0845	93.9205	132.27	45.2016	130.385	38.4593	86.6202	80.0244	103.432	66.336	28.4102	38.8938		82.126	58.7496	50.7476	48.4888	66.8284	39.6197	45.082	57.2836	87.1493	89.9884	38.2995	51.5649	50.5829	88.2101	89.5868	60.7994	56.9676	73.6128	62.7497	82.2518	54.4028	102.384
SM(t40:2)+HCOO	SM(t40:2)+HCOO	SM	27.4685	40.7582	24.0632	11.8008	23.331	21.6382	19.6854	19.2334	23.0339	13.6475	24.0383	18.6528	23.331	27.4685	40.7582	24.0632	24.0383	18.6528	23.0339	19.6854	19.2334	13.6475	21.6382	11.8008		15.6113	18.7309	10.7047	13.4492	20.4518	9.69153	12.0996	10.7787	27.6683	26.8756	12.0637	13.5934	12.2635	15.4019	19.9858	17.3783	9.49297	34.5631	9.47394	16.6076	12.0177	24.2432
ST(d42:4)-H	ST(d42:4)-H	ST	25.1104	28.1567	14.5089	17.0171	16.3872	17.9313	31.5219	16.7648	35.5715	17.087	20.9645	20.0153	16.3872	25.1104	28.1567	14.5089	20.9645	20.0153	35.5715	31.5219	16.7648	17.087	17.9313	17.0171		23.423	45.9537	20.2751	20.7205	57.8815	33.699	34.4516	15.6555	20.9104	27.9361	28.3807	37.2207	38.1349	19.8786	37.2065	37.5586	78.1596	28.9974	52.0959	31.264	21.0251	39.3297
ST(d18:1_16:0+O)+H	ST(d34:1+O)+H	ST	0.500075	0.92082	0.519252	0.644908	0.209097	0.245018	0.622482	0.351792	0.372849	0.364654	0.414248	0.50204	0.209097	0.500075	0.92082	0.519252	0.414248	0.50204	0.372849	0.622482	0.351792	0.364654	0.245018	0.644908		0.347108	0.630262	0.534104	0.219335	0.385405	0.455648	0.311207	0.481536	0.547393	0.647564	0.577218	0.5243	0.467243	0.575838	0.562487	0.274099	0.462843	0.579771	1.2727	0.558065	0.429165	0.274919
ST(t16:0_20:2)+Na	ST(t36:2)+Na	ST	25.4044	89.7223	33.8436	55.1182	54.2546	34.8128	52.4934	66.0171	38.7111	25.3917	32.8429	44.7557	54.2546	25.4044	89.7223	33.8436	32.8429	44.7557	38.7111	52.4934	66.0171	25.3917	34.8128	55.1182		22.7127	22.8347	40.9923	37.6166	20.069	50.4018	60.0232	55.1647	44.624	61.2833	53.7311	65.7236	67.5023	20.0699	50.0392	28.0671	79.7739	30.2151	73.7503	32.3181	39.6233	58.8781
ST(t40:7)-H	ST(t40:7)-H	ST	20.5508	26.8593	6.93136	14.9065	9.76376	21.2673	38.7846	3.01336	18.8949	24.3502	41.0802	21.3259	9.76376	20.5508	26.8593	6.93136	41.0802	21.3259	18.8949	38.7846	3.01336	24.3502	21.2673	14.9065		19.7122	6.90651	13.8606	15.5027	17.0323	9.75192	13.6621	17.1787	24.4492	15.7513	14.6834	13.3177	9.34207	14.8322	8.33914	21.1808	32.6128	25.058	13.3159	19.88	25.5518	19.0859
TG(16:0_16:0_18:1)+NH4	TG(50:1)+NH4	TG	30.4223	21.7227	27.6776	31.8537	23.0839	31.0687	144.469	28.331	32.4452	45.3093	89.5994	47.1205	23.0839	30.4223	21.7227	27.6776	89.5994	47.1205	32.4452	144.469	28.331	45.3093	31.0687	31.8537		21.0645	10.3714	26.3562	29.4533	30.5735	30.0645	27.395	30.7734	26.4884	29.321	28.1821	20.5028	15.6052	22.5118	22.7489	32.0569	29.4942	31.0463	12.6637	29.9451	32.5524	22.3736
TG(16:1_18:1_18:2)+NH4	TG(52:4)+NH4	TG	129.072	97.4076	100.874	104.343	87.539	111.314	260.443	109.163	107.304	98.8479	160.051	139.327	87.539	129.072	97.4076	100.874	160.051	139.327	107.304	260.443	109.163	98.8479	111.314	104.343		101.411	86.2457	96.8869	136.754	102.096	99.0017	104.477	96.7764	93.9522	123.849	100.739	100.279	94.5355	96.3694	96.3759	85.1422	102.501	83.5609	92.7151	109.157	98.5301	92.689
TG(18:1_18:2_18:3)+NH4	TG(54:6)+NH4	TG	57.5986	34.7612	80.7913	29.3642	26.116	29.3043	93.8364	37.004	34.4637	29.5498	65.2948	106.952	26.116	57.5986	34.7612	80.7913	65.2948	106.952	34.4637	93.8364	37.004	29.5498	29.3043	29.3642		31.096	15.5192	32.2524	50.3168	29.8236	31.4567	26.9507	36.1877	17.437	27.4632	34.398	27.6788	25.3297	32.8818	21.2313	22.5911	34.4791	29.7501	21.4412	31.8005	28.3332	22.7938
TG(16:0_10:0_16:0)+NH4	TG(42:0)+NH4	TG	0.114714	0.116319	0.134807	0.196344	0.082249	0.299743	0.917823	0.143317	0.229685	0.255887	0.492873	0.278723	0.082249	0.114714	0.116319	0.134807	0.492873	0.278723	0.229685	0.917823	0.143317	0.255887	0.299743	0.196344		0.0590643	0.0237996	0.0681348	0.110408	0.178737	0.0565469	0.120802	0.097468	0.118469	0.828555	0.203655	0.112926	0.0409592	0.0296075	0.076071	0.479946	0.511702	0.260031	0.0385441	1.16923	14.7	0.137579
TG(16:0_14:0_14:0)+NH4	TG(44:0)+NH4	TG	0.216453	0.118416	0.45398	0.532151	0.108266	0.479419	3.40393	0.127241	0.4543	0.647579	1.47788	0.615614	0.108266	0.216453	0.118416	0.45398	1.47788	0.615614	0.4543	3.40393	0.127241	0.647579	0.479419	0.532151		0.110973	0.0221486	0.0926024	0.209036	0.363574	0.140617	0.288106	0.238749	0.29242	0.821227	0.501886	0.202687	0.0169636	0.0551768	0.245042	0.708746	0.553873	0.570517	0.0291842	0.924062	13.4391	0.21612
TG(16:0_10:0_18:1)+NH4	TG(44:1)+NH4	TG	0.256459	0.175158	0.374313	0.393281	0.12208	0.585559	4.0463	0.157834	0.444918	0.47361	2.09784	0.50888	0.12208	0.256459	0.175158	0.374313	2.09784	0.50888	0.444918	4.0463	0.157834	0.47361	0.585559	0.393281		0.11562	0.0168454	0.102007	0.264471	0.466706	0.0995216	0.211013	0.255172	0.246104	0.756377	0.283046	0.218177	0.0274652	0.0816729	0.096492	0.582513	0.743974	0.558133	0.0349978	0.42627	15.3764	0.164553
TG(16:0_10:0_18:2)+NH4	TG(44:2)+NH4	TG	0.18512	0.0604247	0.261364	0.270122	0.0499218	0.430713	2.33883	0.0705275	0.592602	0.238466	1.92258	0.328007	0.0499218	0.18512	0.0604247	0.261364	1.92258	0.328007	0.592602	2.33883	0.0705275	0.238466	0.430713	0.270122		0.0847848	0.0136314	0.0869668	0.187043	0.274338	0.0845433	0.163592	0.198073	0.145147	0.414671	0.162708	0.124155	0.0234499	0.0630495	0.0823008	0.270286	0.413552	0.311174	0.027404	0.176682	7.7338	0.0921008
TG(16:0_12:0_18:1)+NH4	TG(46:1)+NH4	TG	1.32601	0.702127	1.80606	2.18728	0.493786	2.29882	18.53	0.524796	1.86512	2.51402	10.0698	2.96137	0.493786	1.32601	0.702127	1.80606	10.0698	2.96137	1.86512	18.53	0.524796	2.51402	2.29882	2.18728		0.847305	0.118477	0.502383	1.52098	2.32222	0.899547	1.2586	1.36611	1.58262	2.40355	1.93943	1.3791	0.194467	0.603725	0.659851	2.74421	2.31427	2.55017	0.198648	1.57823	30.5302	1.07868
TG(16:0_12:0_18:2)+NH4	TG(46:2)+NH4	TG	1.00502	0.412845	1.10231	1.29617	0.30385	2.09851	9.13053	0.403886	1.12701	1.03636	4.48164	1.59579	0.30385	1.00502	0.412845	1.10231	4.48164	1.59579	1.12701	9.13053	0.403886	1.03636	2.09851	1.29617		0.81306	0.0792688	0.399304	1.26717	1.10743	0.76715	0.954603	0.917859	0.901864	1.36217	1.04606	1.06963	0.178456	0.421226	0.606407	1.32094	1.58374	1.48105	0.211149	1.11595	16.6934	0.859946
TG(16:0_12:0_18:3)+NH4	TG(46:3)+NH4	TG	0.229094	0.0761605	0.283082	0.269198	0.045825	0.622759	1.37595	0.0615065	0.266026	0.262225	1.05787	0.269924	0.045825	0.229094	0.0761605	0.283082	1.05787	0.269924	0.266026	1.37595	0.0615065	0.262225	0.622759	0.269198		0.157732	0.0224248	0.0960949	0.306665	0.278786	0.115847	0.157684	0.241101	0.155488	0.332978	0.250523	0.172906	0.0464854	0.118143	0.0964358	0.217789	0.324819	0.247775	0.048079	0.166314	3.67484	0.26447
TG(15:0_14:0_18:1)+NH4	TG(47:1)+NH4	TG	0.283607	0.140368	0.288161	0.321313	0.133312	0.346474	2.19882	0.142439	0.365873	0.803889	2.92419	0.344568	0.133312	0.283607	0.140368	0.288161	2.92419	0.344568	0.365873	2.19882	0.142439	0.803889	0.346474	0.321313		0.18248	0.0607948	0.152306	0.253725	0.396592	0.276015	0.338175	0.26017	0.485696	0.513216	0.394628	0.179515	0.0597254	0.154786	0.099192	0.458772	0.42593	0.414158	0.0606132	0.361779	2.13743	0.140478
TG(16:0_16:0_16:0)+NH4	TG(48:0)+NH4	TG	1.84805	0.766711	1.55505	2.39276	0.871704	1.66203	2.59529	1.81541	2.05439	5.05139	2.27814	2.24044	0.871704	1.84805	0.766711	1.55505	2.27814	2.24044	2.05439	2.59529	1.81541	5.05139	1.66203	2.39276		0.975346	0.309992	1.62552	1.50949	1.52007	2.29183	1.8517	1.7764	1.59209	1.90829	1.34564	0.687421	0.374801	0.751446	2.05216	1.40606	1.7526	2.00103	0.535637	1.50161	3.02132	0.790971
TG(16:0_14:0_18:1)+NH4	TG(48:1)+NH4	TG	8.0597	4.55076	8.13313	9.72583	3.7588	10.3011	59.4439	5.31134	7.9711	15.9941	43.1885	21.4808	3.7588	8.0597	4.55076	8.13313	43.1885	21.4808	7.9711	59.4439	5.31134	15.9941	10.3011	9.72583		4.7024	1.06618	4.82552	8.88634	10.2509	7.5369	8.43379	9.09761	8.47464	9.08905	8.53257	5.16369	2.28147	4.74376	2.51035	9.79573	11.2118	10.9851	1.1455	8.22706	39.8257	4.21606
TG(16:0_14:0_18:2)+NH4	TG(48:2)+NH4	TG	8.74878	3.89438	7.05019	7.85337	3.7391	8.82533	68.7296	4.6327	7.26069	7.62233	34.701	17.441	3.7391	8.74878	3.89438	7.05019	34.701	17.441	7.26069	68.7296	4.6327	7.62233	8.82533	7.85337		6.58724	1.19133	5.53581	8.61921	7.37019	6.89429	7.47506	9.23244	8.38563	8.44465	7.23272	6.34188	3.53791	6.08411	4.1789	11.4332	6.87184	8.39336	2.14318	7.60844	30.5526	5.7524
TG(16:0_14:0_18:3)+NH4	TG(48:3)+NH4	TG	2.69253	1.51017	2.32924	2.66648	0.858178	3.71219	15.5141	1.21787	2.75784	2.33963	12.6457	3.61392	0.858178	2.69253	1.51017	2.32924	12.6457	3.61392	2.75784	15.5141	1.21787	2.33963	3.71219	2.66648		2.45666	0.454424	1.1828	2.71787	2.96809	2.24911	2.28521	2.51717	2.3904	3.04772	1.86056	2.4746	1.02547	1.75402	1.66581	2.51813	2.94182	3.2426	1.00854	2.37596	17.3444	2.44561
TG(12:0_18:2_18:2)+NH4	TG(48:4)+NH4	TG	0.989855	0.163923	0.566271	0.950967	0.250087	1.49841	3.33628	0.359265	0.7842	0.813695	3.24942	0.646866	0.250087	0.989855	0.163923	0.566271	3.24942	0.646866	0.7842	3.33628	0.359265	0.813695	1.49841	0.950967		0.799885	0.165553	0.367986	1.16287	1.19306	0.558028	0.879172	0.701965	0.540244	1.11173	0.54083	0.81179	0.397091	0.619995	0.64373	0.662442	0.964066	0.78081	0.554331	0.890466	8.04011	0.704459
TG(15:0_16:0_18:1)+NH4	TG(49:1)+NH4	TG	1.62024	0.697314	1.77756	1.77179	0.798026	1.88099	11.0313	1.42814	1.81883	4.04156	11.6468	1.78471	0.798026	1.62024	0.697314	1.77756	11.6468	1.78471	1.81883	11.0313	1.42814	4.04156	1.88099	1.77179		0.766674	0.346801	0.838088	1.57702	1.93364	1.26037	1.39423	1.66832	1.39201	1.60986	1.24075	0.672107	0.304722	0.874125	0.401315	1.81901	1.74866	1.55302	0.312462	1.32551	4.40874	0.639402
TG(15:0_16:1_18:2)+NH4	TG(49:3)+NH4	TG	0.331785	0.212128	0.329833	0.340969	0.140544	0.391156	2.13213	0.228252	0.429177	0.289582	2.12556	0.367211	0.140544	0.331785	0.212128	0.329833	2.12556	0.367211	0.429177	2.13213	0.228252	0.289582	0.391156	0.340969		0.275759	0.073585	0.182766	0.356372	0.540582	0.266837	0.33329	0.289755	0.417145	0.483012	0.259131	0.215445	0.182444	0.257593	0.142708	0.393409	0.409694	0.367382	0.126363	0.28435	1.03131	0.228407
TG(16:0e_16:0_18:1)+NH4	TG(50:1e)+NH4	TG	0.0684781	0.0552095	0.0586136	0.0813954	0.0503499	0.0756905	1.05059	0.0618307	0.075767	0.0750452	0.123752	0.068955	0.0503499	0.0684781	0.0552095	0.0586136	0.123752	0.068955	0.075767	1.05059	0.0618307	0.0750452	0.0756905	0.0813954		0.0785783	0.0640728	0.074351	0.0898358	0.0731954	0.0782566	0.0639401	0.0786194	0.0753367	0.0809573	0.067182	0.0644117	0.0521227	0.0643152	0.0794583	0.0946515	0.0759986	0.0787477	0.0658133	0.072071	0.0766547	0.0672587
TG(16:0_16:0_18:2)+NH4	TG(50:2)+NH4	TG	26.7271	25.561	50.9766	60.3041	27.0109	54.9063	77.1821	29.353	28.3752	34.7764	78.0594	55.8103	27.0109	26.7271	25.561	50.9766	78.0594	55.8103	28.3752	77.1821	29.353	34.7764	54.9063	60.3041		35.8389	13.9371	37.4012	34.9989	27.2128	34.2444	36.303	33.182	36.9473	33.3604	57.2443	38.8921	37.0337	38.876	37.6332	31.8301	27.9442	30.0277	25.642	33.1816	106.723	47.6244
TG(16:0_16:1_18:2)+NH4	TG(50:3)+NH4	TG	25.695	22.8654	23.623	26.8789	17.4888	27.7029	117.147	22.6957	26.028	24.1998	93.4541	31.5574	17.4888	25.695	22.8654	23.623	93.4541	31.5574	26.028	117.147	22.6957	24.1998	27.7029	26.8789		24.9476	12.1983	22.988	27.283	31.6504	26.6335	26.2057	26.6011	25.5335	26.318	11.9572	25.776	25.3023	28.1595	19.9491	26.799	26.9762	28.4271	17.619	27.1261	27.1879	24.3005
TG(18:4_16:0_16:0)+NH4	TG(50:4)+NH4	TG	1.11593	0.609393	1.632	0.872568	0.52208	1.42638	12.8741	1.16643	0.728713	1.187	8.04278	3.84127	0.52208	1.11593	0.609393	1.632	8.04278	3.84127	0.728713	12.8741	1.16643	1.187	1.42638	0.872568		0.688549	0.193097	0.685462	1.11438	3.55857	0.458618	2.59062	0.853287	1.0199	0.784164	0.546723	0.270849	0.238031	0.530246	0.23431	0.879522	0.779499	1.17837	0.180594	1.58912	1.77795	0.43111
TG(16:0_18:1_18:1)+NH4	TG(52:2)+NH4	TG	98.6499	94.0783	82.7886	92.7585	85.2674	93.2999	202.987	86.7422	101.18	92.1819	179.094	115.691	85.2674	98.6499	94.0783	82.7886	179.094	115.691	101.18	202.987	86.7422	92.1819	93.2999	92.7585		100.139	80.7337	100.668	98.2125	139.555	97.1973	98.0811	101.399	99.2376	102.773	96.395	99.3818	94.8691	100.983	93.9888	102.839	95.331	96.6032	91.1022	103.448	91.1392	96.6459
TG(18:0_16:0_18:3)+NH4	TG(52:3)+NH4	TG	150.734	128.402	146.928	145.921	119.92	146.322	373.252	132.591	145.029	137.971	232.202	164.796	119.92	150.734	128.402	146.928	232.202	164.796	145.029	373.252	132.591	137.971	146.322	145.921		146.953	115.978	143.697	241.745	159.08	160.049	140.2	146.237	140.942	145.076	148.858	144.351	137.694	152.935	142.748	147.429	149.117	182.511	129.109	157.87	146.869	141.343
TG(16:0_18:2_18:3)+NH4	TG(52:5)+NH4	TG	22.3316	17.7282	27.4039	18.5723	14.9585	21.6384	66.6369	20.1851	17.7847	17.7622	49.4098	36.7154	14.9585	22.3316	17.7282	27.4039	49.4098	36.7154	17.7847	66.6369	20.1851	17.7622	21.6384	18.5723		16.2304	12.06	15.7232	43.5132	33.1384	16.2608	15.2498	23.0503	17.0089	17.1455	14.6838	11.814	14.7501	13.4364	13.8008	17.0349	18.2788	30.9427	13.8288	23.3335	15.5637	15.9651
TG(16:1_18:2_18:3)+NH4	TG(52:6)+NH4	TG	8.79565	4.51493	5.72219	4.057	3.07907	9.16556	18.055	3.83843	4.88961	3.2522	12.8189	11.876	3.07907	8.79565	4.51493	5.72219	12.8189	11.876	4.88961	18.055	3.83843	3.2522	9.16556	4.057		5.04121	2.99797	4.25381	8.29251	4.60747	4.2959	4.32516	4.82172	2.97231	6.33892	2.97518	3.40001	4.20688	4.7473	3.7021	3.52931	5.78876	6.63083	3.33622	4.13268	5.98558	3.6705
TG(14:0_18:2_20:5)+NH4	TG(52:7)+NH4	TG	0.155849	0.413686	0.213559	0.271876	0.186822	0.67869	1.84685	0.115282	0.215608	0.187654	1.10186	0.63569	0.186822	0.155849	0.413686	0.213559	1.10186	0.63569	0.215608	1.84685	0.115282	0.187654	0.67869	0.271876		0.345658	0.152286	0.280345	0.241025	0.222131	0.228668	0.316718	0.325232	0.128146	0.17804	0.125256	0.110046	0.154133	0.267738	0.196661	0.20782	0.410967	0.304408	0.179995	0.124714	0.385138	0.191816
TG(18:1_17:1_18:1)+NH4	TG(53:3)+NH4	TG	4.46042	4.33758	11.0012	4.35677	3.68437	4.92561	12.3435	4.39956	5.87299	4.16474	10.8313	4.8074	3.68437	4.46042	4.33758	11.0012	10.8313	4.8074	5.87299	12.3435	4.39956	4.16474	4.92561	4.35677		4.31149	4.12818	4.16728	5.43393	9.05732	4.12368	4.5182	5.52169	4.40658	4.61075	4.50565	3.69041	3.78992	4.84392	3.94814	4.67768	4.26818	4.42464	4.23116	4.79218	5.18525	3.82711
TG(18:2_17:1_18:2)+NH4	TG(53:5)+NH4	TG	1.52793	0.785326	1.62249	0.874636	0.61898	0.842214	1.46965	0.739967	1.06164	0.646484	1.12339	1.00485	0.61898	1.52793	0.785326	1.62249	1.12339	1.00485	1.06164	1.46965	0.739967	0.646484	0.842214	0.874636		0.990754	0.642517	0.716498	1.2022	0.98751	0.833449	0.910641	0.780893	0.733032	1.1798	0.758577	0.701364	0.761622	0.771634	0.637238	0.873179	0.729444	0.838092	0.709958	0.848423	0.730686	0.604105
TG(18:0_18:0_18:1)+NH4	TG(54:1)+NH4	TG	2.47603	1.85071	4.82892	2.4489	1.68075	2.60925	7.96806	2.19057	2.58696	2.17928	2.67641	2.393	1.68075	2.47603	1.85071	4.82892	2.67641	2.393	2.58696	7.96806	2.19057	2.17928	2.60925	2.4489		1.44885	0.918453	2.3153	2.06458	2.45256	2.15565	2.46377	2.3733	2.41198	2.21295	2.30402	0.781817	0.650413	2.08164	1.63556	2.2115	2.56365	2.21707	1.39583	2.58145	2.89525	1.62336
TG(18:0_18:1_18:1)+NH4	TG(54:2)+NH4	TG	8.75869	8.74246	11.4434	8.16671	10.7138	12.1193	19.8591	9.02887	9.87994	8.19879	15.7836	17.6244	10.7138	8.75869	8.74246	11.4434	15.7836	17.6244	9.87994	19.8591	9.02887	8.19879	12.1193	8.16671		10.0273	7.3234	9.09592	11.3107	10.6559	5.73343	10.2712	5.39326	6.00539	5.4379	12.0572	6.02092	5.26926	7.97283	5.93211	10.693	6.72863	5.55944	8.61281	8.58072	6.70268	7.17926
TG(18:1_18:1_18:2)+NH4	TG(54:4)+NH4	TG	58.6967	54.294	116.665	65.3406	47.8189	39.7713	55.2048	48.7204	50.7369	52.5375	49.7856	47.899	47.8189	58.6967	54.294	116.665	49.7856	47.899	50.7369	55.2048	48.7204	52.5375	39.7713	65.3406		44.173	73.4529	56.5843	51.8838	46.7505	45.4966	51.8354	47.9866	58.8289	52.5931	52.8945	63.3436	54.1292	72.1156	54.6052	67.7571	65.409	48.2616	48.8674	74.43	60.6175	61.366
TG(18:1_18:1_18:3)+NH4	TG(54:5)+NH4	TG	79.8914	62.1027	110.719	58.2901	46.807	68.3694	77.7758	42.1077	62.2448	54.7265	56.9	94.4138	46.807	79.8914	62.1027	110.719	56.9	94.4138	62.2448	77.7758	42.1077	54.7265	68.3694	58.2901		58.1005	47.3823	54.7455	78.6687	64.9717	48.4517	63.5098	57.2556	48.002	60.9476	59.0873	55.4378	55.3782	44.9617	53.4059	34.5707	47.4595	46.9501	61.6193	56.0576	62.552	56.1618
TG(18:3_18:2_18:2)+NH4	TG(54:7)+NH4	TG	22.07	9.34204	22.4378	13.9065	6.83254	10.4991	10.2828	8.93974	10.6585	7.73053	10.9401	26.5145	6.83254	22.07	9.34204	22.4378	10.9401	26.5145	10.6585	10.2828	8.93974	7.73053	10.4991	13.9065		10.3037	10.8059	9.83249	21.2979	11.0123	10.4118	10.2923	8.05075	7.75346	10.5043	8.68256	9.41542	10.5084	10.1498	9.96108	7.16188	9.56698	10.8995	11.4642	10.6418	6.36289	7.93141
TG(18:4_18:1_18:3)+NH4	TG(54:8)+NH4	TG	0.663111	0.238213	0.349031	0.332041	0.198942	0.417268	2.34796	0.149314	0.548693	0.286438	1.84159	0.689651	0.198942	0.663111	0.238213	0.349031	1.84159	0.689651	0.548693	2.34796	0.149314	0.286438	0.417268	0.332041		0.436934	0.27117	0.286497	0.466512	0.358453	0.259093	0.212988	0.318944	0.264023	0.721915	0.291035	0.258314	0.234793	0.249295	0.203591	0.328469	0.484055	0.33538	0.257264	0.298491	0.556188	0.223874
TG(18:0_18:1_19:0)+NH4	TG(55:1)+NH4	TG	0.05108	0.0314328	0.253919	0.0512514	0.0393952	0.0611808	0.200708	0.0453234	0.0500502	0.0515725	0.07336	0.0588737	0.0393952	0.05108	0.0314328	0.253919	0.07336	0.0588737	0.0500502	0.200708	0.0453234	0.0515725	0.0611808	0.0512514		0.0393379	0.023669	0.0503769	0.0557298	0.0499836	0.0572924	0.0624632	0.059676	0.0536197	0.0641785	0.0528501	0.0238732	0.0141182	0.0546641	0.0444208	0.0606987	0.0555942	0.0692047	0.038789	0.0606967	0.164584	0.0243059
TG(19:1_18:1_18:2)+NH4	TG(55:4)+NH4	TG	0.391086	0.328512	1.39263	0.443741	0.324493	0.544828	1.00183	0.264793	0.586989	0.399118	0.639229	0.432294	0.324493	0.391086	0.328512	1.39263	0.639229	0.432294	0.586989	1.00183	0.264793	0.399118	0.544828	0.443741		0.362478	0.473365	0.55951	0.38029	0.884973	0.448169	0.705257	0.367316	0.352124	0.373007	0.465332	0.533485	0.415561	0.409462	0.549441	0.341103	0.58739	0.354667	0.441205	0.395914	0.517835	0.447025
TG(18:0_16:0_22:1)+NH4	TG(56:1)+NH4	TG	0.340553	0.195799	1.9504	0.581177	0.21837	1.16183	0.98166	0.269435	0.376097	0.306629	0.608162	0.497781	0.21837	0.340553	0.195799	1.9504	0.608162	0.497781	0.376097	0.98166	0.269435	0.306629	1.16183	0.581177		0.308059	0.155294	0.357192	0.308836	0.3587	0.328617	0.309285	0.317741	0.355788	0.333024	0.540419	0.113653	0.0952166	0.309442	0.319512	0.310466	0.335693	0.343528	0.31228	0.352304	0.586284	0.163681
TG(20:1_18:1_18:1)+NH4	TG(56:3)+NH4	TG	5.03541	2.14885	12.9042	2.95651	2.00111	3.42855	5.46632	2.0162	2.13703	3.1056	3.32076	1.41428	2.00111	5.03541	2.14885	12.9042	3.32076	1.41428	2.13703	5.46632	2.0162	3.1056	3.42855	2.95651		2.87895	3.19764	2.68948	3.03199	3.44564	1.32483	2.75344	2.37246	2.4252	2.52415	2.60535	2.53745	2.83572	2.84854	2.61696	2.67586	6.86761	2.44776	2.12781	2.61279	2.58024	2.72326
TG(18:1_18:1_20:3)+NH4	TG(56:5)+NH4	TG	2.68335	2.65476	2.26849	2.48615	2.55107	2.44516	7.56489	2.62926	2.74946	2.13882	5.5698	4.67591	2.55107	2.68335	2.65476	2.26849	5.5698	4.67591	2.74946	7.56489	2.62926	2.13882	2.44516	2.48615		2.22807	2.53846	2.04802	4.13915	3.05798	2.0824	1.99454	3.67926	2.05422	3.00787	1.9024	1.66465	4.55599	2.41413	1.82432	2.97955	2.96904	2.22095	1.83678	2.34527	2.00078	2.36887
TG(18:1_18:2_20:4)+NH4	TG(56:7)+NH4	TG	17.3362	12.1576	9.67114	10.6389	9.51366	11.3477	34.7243	11.1728	13.2616	10.9111	27.1871	21.5073	9.51366	17.3362	12.1576	9.67114	27.1871	21.5073	13.2616	34.7243	11.1728	10.9111	11.3477	10.6389		10.9167	10.7793	10.3145	13.2891	12.387	10.0545	10.7265	13.3747	11.4434	14.7698	10.6853	9.5914	11.1536	10.0516	9.69787	9.07065	13.1567	11.6524	9.32682	11.5581	11.8282	11.1001
TG(18:3_18:2_20:4)+NH4	TG(56:9)+NH4	TG	2.28011	2.34041	0.938984	0.880701	0.754652	0.992916	2.88898	1.06485	1.20682	0.540362	2.41984	4.12195	0.754652	2.28011	2.34041	0.938984	2.41984	4.12195	1.20682	2.88898	1.06485	0.540362	0.992916	0.880701		1.56587	1.0791	0.939875	1.18383	0.69026	0.850664	0.923437	1.29702	0.845582	0.983607	0.707936	0.457468	0.689684	0.970283	0.976461	0.554641	0.998482	0.988177	0.920009	0.928686	1.14973	0.901228
TG(16:0_18:1_23:0)+NH4	TG(57:1)+NH4	TG	0.0292225	0.011954	0.184312	0.0504816	0.0253759	0.0550988	0.116545	0.0335622	0.0280915	0.0281861	0.0880019	0.0498931	0.0253759	0.0292225	0.011954	0.184312	0.0880019	0.0498931	0.0280915	0.116545	0.0335622	0.0281861	0.0550988	0.0504816		0.0361125	0.021294	0.0339272	0.0398591	0.0382086	0.0369996	0.0341958	0.0344897	0.0378396	0.033979	0.0338605	0.0222162	0.0119996	0.0413081	0.0416607	0.0328732	0.0344122	0.0398753	0.0412511	0.0455085	0.0841073	0.0187905
TG(16:0_18:1_24:0)+NH4	TG(58:1)+NH4	TG	0.273872	0.218141	1.8528	0.481978	0.241577	0.912305	0.897708	0.269698	0.344187	0.292131	0.721036	0.576853	0.241577	0.273872	0.218141	1.8528	0.721036	0.576853	0.344187	0.897708	0.269698	0.292131	0.912305	0.481978		0.296115	0.201805	0.316505	0.30197	0.298341	0.328321	0.273296	0.292326	0.328694	0.270555	0.731754	0.152793	0.136076	0.299287	0.310737	0.292831	0.320145	0.312726	0.320121	0.292871	0.503215	0.160817
TG(16:0_18:1_24:1)+NH4	TG(58:2)+NH4	TG	0.44068	0.399847	3.25699	0.470561	0.45632	1.09624	1.11711	0.414948	0.432475	0.456278	1.14696	0.879381	0.45632	0.44068	0.399847	3.25699	1.14696	0.879381	0.432475	1.11711	0.414948	0.456278	1.09624	0.470561		0.498933	0.392086	0.530873	0.516537	0.52377	0.492909	0.402743	0.48532	0.500924	0.453798	0.826965	0.211911	0.232141	0.478501	0.45676	0.42303	0.51619	0.500824	0.503082	0.492909	0.526548	0.245315
TG(18:1_18:2_22:0)+NH4	TG(58:3)+NH4	TG	1.60413	0.626268	4.86545	0.478967	0.566384	1.62066	1.2354	0.589825	0.595378	1.03281	1.44984	1.5506	0.566384	1.60413	0.626268	4.86545	1.44984	1.5506	0.595378	1.2354	0.589825	1.03281	1.62066	0.478967		0.75715	0.882326	0.763933	0.869996	0.887265	0.739388	0.621742	0.757685	0.713417	0.756848	1.09604	0.234993	0.284873	0.700415	0.719269	0.630772	3.20905	0.70576	0.714359	0.767266	0.530262	0.545011
TG(18:0_18:0_22:6)+NH4	TG(58:6)+NH4	TG	1.19101	0.616787	0.696375	1.14428	0.672706	0.56204	2.23458	0.551534	0.989748	0.60817	1.68419	1.14466	0.672706	1.19101	0.616787	0.696375	1.68419	1.14466	0.989748	2.23458	0.551534	0.60817	0.56204	1.14428		0.773943	0.659133	0.49971	0.861151	0.752642	0.747349	0.57721	0.58995	0.661342	0.868606	0.731926	0.698772	0.66891	0.767494	0.82016	0.705652	1.69086	0.770141	0.641256	0.74088	0.630199	0.874751
TG(18:1_20:4_20:4)+NH4	TG(58:9)+NH4	TG	3.86672	3.20575	1.51141	1.35246	0.964001	1.52118	4.83725	1.46498	3.97775	1.63359	4.08877	3.38398	0.964001	3.86672	3.20575	1.51141	4.08877	3.38398	3.97775	4.83725	1.46498	1.63359	1.52118	1.35246		2.06714	1.56084	0.943485	1.97647	1.56158	1.4658	1.11593	1.94453	1.34223	1.48051	1.44309	1.16684	1.8493	1.68773	1.16803	1.122	2.04429	1.46744	2.00038	1.60298	2.11282	1.11954
TG(18:1_18:2_23:0)+NH4	TG(59:3)+NH4	TG	0.0673292	0.0451299	0.279988	0.053828	0.0633719	0.121172	0.145892	0.0405545	0.0578972	0.067013	0.143941	0.218083	0.0633719	0.0673292	0.0451299	0.279988	0.143941	0.218083	0.0578972	0.145892	0.0405545	0.067013	0.121172	0.053828		0.0716935	0.0732307	0.0775699	0.0760568	0.0541189	0.061307	0.0677536	0.0599627	0.0607242	0.0504421	0.0666738	0.0544192	0.0530756	0.0682205	0.0621616	0.0708562	0.0573785	0.0615762	0.0654965	0.0646471	0.0719188	0.043987
TG(22:5_18:2_20:4)+NH4	TG(60:11)+NH4	TG	0.409634	0.581743	0.135993	0.128487	0.123322	0.111466	0.440398	0.195195	0.513478	0.169624	0.292135	0.209267	0.123322	0.409634	0.581743	0.135993	0.292135	0.209267	0.513478	0.440398	0.195195	0.169624	0.111466	0.128487		0.307087	0.1725	0.144839	0.192148	0.212361	0.151706	0.132654	0.248177	0.118549	0.260467	0.16182	0.115913	0.152277	0.225484	0.14675	0.179829	0.392111	0.126041	0.173159	0.17908	0.173393	0.174145
TG(26:0_18:1_18:2)+NH4	TG(62:3)+NH4	TG	0.156513	0.0217851	0.156981	0.0349327	0.042542	0.125466	0.0877294	0.0341431	0.0351127	0.0282418	0.105056	0.10892	0.042542	0.156513	0.0217851	0.156981	0.105056	0.10892	0.0351127	0.0877294	0.0341431	0.0282418	0.125466	0.0349327		0.0774801	0.0375211	0.039877	0.037339	0.0272659	0.0380677	0.0322438	0.0370887	0.0355922	0.0357212	0.0933827	0.0340308	0.0420042	0.0313503	0.0394992	0.0363194	0.254226	0.0341078	0.0455245	0.0348777	0.0403655	0.0313571
TG(16:0_10:1_18:1)+NH4	TG(44:2)+NH4	TG	0.0304098	0.0101041	0.0364962	0.0399959	0.0122385	0.0904292	0.422929	0.0167079	0.0316691	0.0457905	0.237191	0.0650395	0.0122385	0.0304098	0.0101041	0.0364962	0.237191	0.0650395	0.0316691	0.422929	0.0167079	0.0457905	0.0904292	0.0399959		0.00943151	0.00368515	0.0210324	0.0356866	0.0320214	0.0220229	0.0294934	0.0333393	0.028679	0.0669238	0.040079	0.0111166	0.00479002	0.0113931	0.0255103	0.0516835	0.0277738	0.0382486	0.00651474	0.0324482	0.572986	0.0130141
TG(16:0_14:0_16:0)+NH4	TG(46:0)+NH4	TG	0.729744	0.217148	0.76281	0.927388	0.215308	0.983942	1.88329	0.3575	0.875163	2.34291	2.05408	1.57437	0.215308	0.729744	0.217148	0.76281	2.05408	1.57437	0.875163	1.88329	0.3575	2.34291	0.983942	0.927388		0.215428	0.0426718	0.419383	0.513975	0.672537	0.588673	0.875048	0.789123	0.779337	0.810149	0.960535	0.30403	0.067515	0.184407	0.308529	0.86031	0.978465	0.926191	0.0592893	0.784119	7.82818	0.290994
TG(18:0_8:0_20:4)+Na	TG(46:4)+Na	TG	0.0183677	0.0127504	0.0211313	0.0198087	0.00798497	0.0468624	0.428489	0.0170852	0.0414265	0.0223346	0.262808	0.0649073	0.00798497	0.0183677	0.0127504	0.0211313	0.262808	0.0649073	0.0414265	0.428489	0.0170852	0.0223346	0.0468624	0.0198087		0.00474439	0.00362266	0.0047865	0.00963087	0.0139529	0.00992327	0.0137947	0.015396	0.00976998	0.0150095	0.0122789	0.00520951	0.00197505	0.00765553	0.00544382	0.0160935	0.0144725	0.0141306	0.00261597	0.0122108	0.134834	0.00523805
TG(15:0_14:0_18:2)+NH4	TG(47:2)+NH4	TG	0.0633108	0.0122072	0.0852535	0.0707434	0.0138186	0.0785775	0.535136	0.0154089	0.0984219	0.0851111	0.949449	0.0770519	0.0138186	0.0633108	0.0122072	0.0852535	0.949449	0.0770519	0.0984219	0.535136	0.0154089	0.0851111	0.0785775	0.0707434		0.0421173	0.00628783	0.0225497	0.064565	0.0960335	0.0441721	0.0536875	0.0680977	0.0619751	0.104138	0.0671238	0.0380907	0.013768	0.0335195	0.0200738	0.099477	0.0949528	0.0934322	0.010773	0.0470153	0.741232	0.0365464
TG(12:0_18:2_18:2)+NH4	TG(48:4)+NH4	TG	0.10606	0.0516212	0.0904756	0.0889186	0.0411473	0.256338	0.697769	0.0815552	0.0712279	0.110421	1.15252	0.222163	0.0411473	0.10606	0.0516212	0.0904756	1.15252	0.222163	0.0712279	0.697769	0.0815552	0.110421	0.256338	0.0889186		0.053286	0.0283746	0.0496878	0.081384	0.0836881	0.0703019	0.0628915	0.062724	0.0588631	0.08376	0.0640952	0.0471044	0.0282553	0.0789633	0.0621855	0.0957932	0.0751964	0.0635657	0.0374566	0.0658167	0.290841	0.0492884
TG(16:0_12:0_20:5)+Na	TG(48:5)+Na	TG	0.0288342	0.0112669	0.03205	0.0216578	0.0152193	0.0458708	0.284083	0.027129	0.0275565	0.0675046	0.2048	0.0755564	0.0152193	0.0288342	0.0112669	0.03205	0.2048	0.0755564	0.0275565	0.284083	0.027129	0.0675046	0.0458708	0.0216578		0.0174304	0.00931187	0.0156548	0.0238927	0.0291942	0.0356085	0.0226314	0.0343515	0.0461731	0.0164879	0.0225631	0.0132388	0.00979082	0.0270856	0.0255329	0.0268752	0.0454179	0.0367874	0.00934265	0.0269024	0.225406	0.0113876
TG(29:1_10:0_10:0)+NH4	TG(49:1)+NH4	TG	0.0466292	0.0175471	0.0528645	0.0706258	0.0230746	0.0867644	0.312928	0.0263465	0.0701037	0.0871558	0.211531	0.0940241	0.0230746	0.0466292	0.0175471	0.0528645	0.211531	0.0940241	0.0701037	0.312928	0.0263465	0.0871558	0.0867644	0.0706258		0.057694	0.00423728	0.0333767	0.0760803	0.0780194	0.0582597	0.0796068	0.0742414	0.0838162	0.0790125	0.0778785	0.0768667	0.0131581	0.0409222	0.047009	0.085308	0.0739976	0.0812327	0.0100209	0.0982795	0.842496	0.0627885
TG(14:0_18:2_18:3)+NH4	TG(50:5)+NH4	TG	0.376835	0.253161	0.387359	0.470561	0.193646	0.919149	2.0703	0.174535	0.464558	0.372553	2.60608	1.14549	0.193646	0.376835	0.253161	0.387359	2.60608	1.14549	0.464558	2.0703	0.174535	0.372553	0.919149	0.470561		0.936581	0.196257	0.301333	0.582457	0.407444	0.297957	0.365857	0.454472	0.325721	1.13537	0.242583	0.289483	0.20049	0.35599	0.223534	0.330565	1.58207	0.45823	0.299626	0.328766	0.891896	0.544119
TG(16:0_14:0_20:5)+NH4	TG(50:5)+NH4	TG	0.0942716	0.0956116	0.0580353	0.108291	0.0610904	0.162747	2.30477	0.0836717	0.103123	0.113674	1.06428	0.38742	0.0610904	0.0942716	0.0956116	0.0580353	1.06428	0.38742	0.103123	2.30477	0.0836717	0.113674	0.162747	0.108291		0.0923742	0.0596073	0.108303	0.122346	0.122044	0.103411	0.0996206	0.167213	0.0821917	0.108063	0.107241	0.0873099	0.0682955	0.104557	0.0661278	0.154153	0.0947921	0.250354	0.0715661	0.13069	0.420654	0.0624401
TG(12:0_18:2_20:4)+NH4	TG(50:6)+NH4	TG	0.0351897	0.021007	0.079109	0.025939	0.00757018	0.0262965	0.0850374	0.0142244	0.0246861	0.0136653	0.10467	0.0423623	0.00757018	0.0351897	0.021007	0.079109	0.10467	0.0423623	0.0246861	0.0850374	0.0142244	0.0136653	0.0262965	0.025939		0.0166959	0.0078355	0.0106377	0.0360456	0.0368336	0.0100805	0.0139829	0.0394335	0.00970879	0.036075	0.0117656	0.01174	0.0140896	0.0129197	0.014604	0.0102541	0.0338094	0.0475771	0.0139282	0.0190802	0.0666028	0.0139742
TG(16:0_14:1_20:5)+NH4	TG(50:6)+NH4	TG	0.0213523	0.0218363	0.045784	0.0224905	0.0238965	0.0589925	0.372417	0.0503161	0.0352192	0.0214253	0.10024	0.0515112	0.0238965	0.0213523	0.0218363	0.045784	0.10024	0.0515112	0.0352192	0.372417	0.0503161	0.0214253	0.0589925	0.0224905		0.0115786	0.0139164	0.0267658	0.022004	0.0210051	0.0128289	0.0293472	0.0220447	0.0183623	0.0439185	0.0236415	0.0162821	0.0193793	0.0178629	0.0103456	0.0270518	0.055736	0.0134512	0.0154952	0.0473002	0.29615	0.0167537
TG(25:1_10:0_16:0)+NH4	TG(51:1)+NH4	TG	0.108372	0.0637238	0.138871	0.171706	0.103966	0.173644	0.29517	0.135835	0.167126	0.358671	0.288653	0.20295	0.103966	0.108372	0.0637238	0.138871	0.288653	0.20295	0.167126	0.29517	0.135835	0.358671	0.173644	0.171706		0.085602	0.0256519	0.0883794	0.121118	0.170499	0.13258	0.166695	0.130737	0.15511	0.178154	0.172495	0.112709	0.0489003	0.0748983	0.0457718	0.203671	0.206108	0.181777	0.0242437	0.166191	0.44645	0.0902438
TG(19:1_10:1_22:0)+NH4	TG(51:2)+NH4	TG	0.248569	0.164379	0.237847	0.268105	0.170656	0.263402	0.506718	0.285439	0.341948	0.426602	0.473386	0.360799	0.170656	0.248569	0.164379	0.237847	0.473386	0.360799	0.341948	0.506718	0.285439	0.426602	0.263402	0.268105		0.208544	0.0751207	0.253829	0.212283	0.135814	0.250201	0.224178	0.164457	0.173007	0.216194	0.146706	0.172853	0.17485	0.128365	0.179431	0.260598	0.164219	0.165361	0.140073	0.257784	0.817927	0.183134
TG(16:1_17:1_18:1)+NH4	TG(51:3)+NH4	TG	2.54517	1.93502	2.08028	2.5123	1.61311	2.43437	11.4064	2.11237	2.79317	2.03855	12.5794	2.57602	1.61311	2.54517	1.93502	2.08028	12.5794	2.57602	2.79317	11.4064	2.11237	2.03855	2.43437	2.5123		2.32717	1.80483	2.32928	3.02928	3.61495	2.40375	2.15302	2.65561	2.36044	2.86495	2.17424	2.19904	2.14433	2.44009	1.99447	2.6897	2.6569	2.39215	2.32011	2.40886	3.11048	2.0711
TG(16:0_17:0_18:3)+Na	TG(51:3)+Na	TG	0.0968213	0.0911589	0.130759	0.117758	0.0675339	0.139955	0.196886	0.071052	0.102669	0.163294	0.269313	0.116885	0.0675339	0.0968213	0.0911589	0.130759	0.269313	0.116885	0.102669	0.196886	0.071052	0.163294	0.139955	0.117758		0.0608814	0.0628887	0.0655515	0.0939538	0.105476	0.125757	0.160468	0.132714	0.1172	0.148127	0.13376	0.0892335	0.0688097	0.117345	0.0619882	0.160799	0.122795	0.151878	0.09747	0.101549	0.139684	0.090648
TG(15:0_18:2_18:2)+NH4	TG(51:4)+NH4	TG	0.673531	1.03133	0.623919	0.678345	0.497169	0.771197	3.31282	0.653358	0.901367	0.709356	3.57753	1.1019	0.497169	0.673531	1.03133	0.623919	3.57753	1.1019	0.901367	3.31282	0.653358	0.709356	0.771197	0.678345		0.636188	0.559661	0.547705	0.894823	1.35847	0.560475	0.514846	0.595314	0.559578	1.49228	0.528581	0.485977	0.592912	0.516917	0.492604	1.01748	1.46027	1.2313	0.619928	0.702718	0.887698	0.677853
TG(18:0e_16:0_18:1)+NH4	TG(52:1e)+NH4	TG	0.0322369	0.0262736	0.0314931	0.0289067	0.025695	0.0371091	0.467483	0.0304356	0.0333355	0.0332613	0.0375309	0.0332066	0.025695	0.0322369	0.0262736	0.0314931	0.0375309	0.0332066	0.0333355	0.467483	0.0304356	0.0332613	0.0371091	0.0289067		0.0304302	0.0302493	0.0316028	0.0310399	0.0340463	0.0342395	0.032986	0.0391548	0.0348999	0.0362907	0.0329197	0.0357922	0.0289187	0.0304036	0.0348083	0.046316	0.0320721	0.0320685	0.0360292	0.032273	0.0357096	0.0340045
TG(16:0_18:1_18:2)+H	TG(52:3)+H	TG	0.243134	0.203352	0.200719	0.209627	0.157015	0.203096	0.112396	0.220302	0.235021	0.533997	0.225519	0.225715	0.157015	0.243134	0.203352	0.200719	0.225519	0.225715	0.235021	0.112396	0.220302	0.533997	0.203096	0.209627		0.152119	0.0744051	0.264031	0.157635	0.24185	0.293134	0.26462	0.22132	0.116759	0.248125	0.14838	0.0925004	0.09248	0.14248	0.190487	0.222685	0.25246	0.308939	0.0850129	0.162065	0.271172	0.152406
TG(16:1_18:1_18:2)+NH4	TG(52:4)+NH4	TG	3.4871	2.55558	4.28316	2.68157	1.79392	2.8276	7.78928	2.53381	2.6549	2.61211	5.97391	4.67121	1.79392	3.4871	2.55558	4.28316	5.97391	4.67121	2.6549	7.78928	2.53381	2.61211	2.8276	2.68157		2.34714	1.57215	2.54755	4.31467	2.98463	2.76323	2.38719	3.5082	2.62649	2.51177	2.2858	2.09614	2.31579	1.48245	2.19621	2.46516	3.35566	7.78139	2.3166	4.07612	3.0222	2.23181
TG(16:0_18:2_18:2)+NH4	TG(52:4)+NH4	TG	2.22769	1.96974	2.13395	2.30236	1.57822	3.40233	25.3188	1.77709	1.74661	3.55628	17.8564	8.26345	1.57822	2.22769	1.96974	2.13395	17.8564	8.26345	1.74661	25.3188	1.77709	3.55628	3.40233	2.30236		0.452914	10.2432	2.50042	2.843	2.38395	4.25218	2.68798	2.04343	2.29752	1.8041	0.309352	2.26129	2.32767	1.27108	1.6474	14.191	3.52678	2.52309	2.03779	2.49301	2.68777	2.02577
TG(18:2e_16:0_18:2)+NH4	TG(52:4e)+NH4	TG	0.023652	0.0219008	0.0240528	0.0246849	0.0187183	0.047651	0.0944885	0.0148019	0.0224356	0.0236071	0.0378481	0.0245451	0.0187183	0.023652	0.0219008	0.0240528	0.0378481	0.0245451	0.0224356	0.0944885	0.0148019	0.0236071	0.047651	0.0246849		0.0169264	0.0207347	0.022604	0.0164221	0.0199119	0.01703	0.0181285	0.0156579	0.0185204	0.0108277	0.0172606	0.016761	0.0118349	0.0207445	0.0224106	0.0152076	0.0185506	0.0221502	0.0212993	0.0239086	0.0164768	0.0164489
TG(20:4e_16:0_16:0)+H	TG(52:4e)+H	TG	0.0519809	0.0466163	0.0492373	0.0580033	0.0277251	0.0554922	0.88839	0.0396396	0.0615914	0.0541466	0.0969573	0.0560996	0.0277251	0.0519809	0.0466163	0.0492373	0.0969573	0.0560996	0.0615914	0.88839	0.0396396	0.0541466	0.0554922	0.0580033		0.0633998	0.0557688	0.0610706	0.0725291	0.0589668	0.0589308	0.0586983	0.0635007	0.0620432	0.0661168	0.0579033	0.050117	0.0419118	0.0557946	0.0630917	0.0837773	0.0667625	0.0642177	0.0541103	0.0650113	0.0735683	0.0513379
TG(16:0_18:2_18:3)+NH4	TG(52:5)+NH4	TG	11.1471	1.14159	5.70721	4.29885	1.15214	5.26973	14.2468	3.71454	4.73008	1.61916	6.59522	5.35044	1.15214	11.1471	1.14159	5.70721	6.59522	5.35044	4.73008	14.2468	3.71454	1.61916	5.26973	4.29885		3.48735	1.84179	1.22114	11.6468	10.8315	3.51962	4.50829	5.61441	1.75982	2.25093	2.22167	3.33616	4.39023	3.52533	2.71871	0.638845	3.37486	5.49367	4.07612	3.58763	2.71863	2.57868
TG(16:0_16:0_20:5)+NH4	TG(52:5)+NH4	TG	0.383298	0.321974	0.352323	0.400946	0.208091	0.657547	6.52852	0.327583	0.315588	0.563299	3.87348	1.52417	0.208091	0.383298	0.321974	0.352323	3.87348	1.52417	0.315588	6.52852	0.327583	0.563299	0.657547	0.400946		0.232032	0.0902579	0.346665	0.26763	0.345535	0.306103	0.272365	0.414443	0.361076	0.331389	0.354933	0.131478	3.44368	0.30092	0.166873	0.38915	0.300715	0.272695	0.147553	0.443608	0.718686	0.239996
TG(16:0_14:0_22:6)+NH4	TG(52:6)+NH4	TG	0.0691898	0.110727	0.0835095	0.0866757	0.0426526	0.11152	1.21791	0.0680131	0.0795117	0.100023	0.67019	0.272353	0.0426526	0.0691898	0.110727	0.0835095	0.67019	0.272353	0.0795117	1.21791	0.0680131	0.100023	0.11152	0.0866757		0.106974	0.0506087	0.0752382	0.240026	0.0999822	0.0969597	0.125847	0.100563	0.100033	0.201018	0.0841464	0.111413	0.0436726	0.0784994	0.0722856	0.129511	0.277281	0.115032	0.0773704	0.102533	0.578282	0.102209
TG(16:1_18:3_18:3)+NH4	TG(52:7)+NH4	TG	0.211873	0.0852235	0.222689	0.0440274	0.0537945	0.0842332	0.120798	0.0879238	0.161106	0.0757823	0.120108	0.125795	0.0537945	0.211873	0.0852235	0.222689	0.120108	0.125795	0.161106	0.120798	0.0879238	0.0757823	0.0842332	0.0440274		0.114969	0.0758503	0.0459389	0.162464	0.206541	0.111495	0.078167	0.471905	0.0981141	0.28319	0.0551707	0.0355451	0.0899317	0.113344	0.0370322	0.0762341	0.301949	0.192031	0.119424	0.114699	0.12425	0.0653561
TG(20:5_14:1_18:2)+H	TG(52:8)+H	TG	0.612765	0.50964	0.986992	0.444649	0.451295	0.703211	1.20319	0.446271	0.581528	0.722419	1.1814	0.673431	0.451295	0.612765	0.50964	0.986992	1.1814	0.673431	0.581528	1.20319	0.446271	0.722419	0.703211	0.444649		0.804459	0.370484	0.588699	0.941701	0.842675	0.689623	0.815521	0.883249	0.638903	0.836506	0.554259	0.547987	0.561793	0.707395	0.709972	0.74702	1.07799	0.71574	0.596897	0.807764	0.812441	0.800446
TG(12:0_20:4_20:5)+H	TG(52:9)+H	TG	0.0347894	0.0292337	0.0958861	0.0302886	0.01367	0.0022778	0.0773702	0.0251359	0.0333211	0.0187962	0.142316	0.0307428	0.01367	0.0347894	0.0292337	0.0958861	0.142316	0.0307428	0.0333211	0.0773702	0.0251359	0.0187962	0.0022778	0.0302886		0.0277165	0.0181473	0.0257714	0.0417525	0.0411169	0.0277763	0.0310386	0.0496339	0.02521	0.0386579	0.0264086	0.0333279	0.0334571	0.0298424	0.0361103	0.0236017	0.0384074	0.0371235	0.0329169	0.0380797	0.0442841	0.0314611
TG(17:0_18:1_18:1)+NH4	TG(53:2)+NH4	TG	2.19531	2.10386	4.87467	2.10852	1.76731	2.15348	9.01224	1.94991	2.22266	2.22084	6.00185	2.16903	1.76731	2.19531	2.10386	4.87467	6.00185	2.16903	2.22266	9.01224	1.94991	2.22084	2.15348	2.10852		2.10858	1.88974	2.02357	2.24298	3.04813	1.9762	2.28965	1.90881	2.10533	2.22627	2.31379	1.88448	1.71234	2.4644	1.56279	2.35192	2.14769	2.18711	2.00386	2.03507	2.18924	1.90349
TG(17:0_18:1_18:2)+NH4	TG(53:3)+NH4	TG	0.626313	0.502642	0.515583	0.665249	0.519018	0.595133	0.761899	0.715579	0.675824	0.667476	0.859981	0.504739	0.519018	0.626313	0.502642	0.515583	0.859981	0.504739	0.675824	0.761899	0.715579	0.667476	0.595133	0.665249		0.696967	0.43016	0.569727	0.778512	0.580102	0.667809	0.588144	0.654813	0.549785	0.639962	0.2743	0.689459	0.656306	0.688377	0.535704	0.595177	0.719023	0.625531	0.548714	0.786919	0.424221	0.634163
TG(17:0_18:1_18:2)+NH4	TG(53:3)+NH4	TG	0.461623	0.315161	0.754146	0.408896	0.351004	0.437315	1.40321	0.385108	0.583298	0.356136	1.36443	0.430828	0.351004	0.461623	0.315161	0.754146	1.36443	0.430828	0.583298	1.40321	0.385108	0.356136	0.437315	0.408896		1.0334	0.32243	0.321749	0.801422	0.520058	0.370643	0.399008	0.358126	0.347421	0.668453	0.318348	0.407894	0.335938	0.485904	0.324534	0.479198	0.371168	0.422293	0.327275	0.433313	0.60448	0.44792
TG(18:3_17:1_18:2)+NH4	TG(53:6)+NH4	TG	0.203419	0.109234	0.20172	0.122125	0.0624218	0.127975	0.182272	0.122383	0.222966	0.122947	0.111888	0.238221	0.0624218	0.203419	0.109234	0.20172	0.111888	0.238221	0.222966	0.182272	0.122383	0.122947	0.127975	0.122125		0.0873505	0.103992	0.0918814	0.244389	0.105192	0.100691	0.0916251	0.104448	0.125335	0.105503	0.108565	0.0926917	0.110517	0.072927	0.0932729	0.144279	0.157041	0.117601	0.064453	0.110387	0.0831294	0.063025
TG(16:1_17:1_20:4)+H	TG(53:6)+H	TG	1.12343	0.935988	1.1393	1.16481	0.839658	1.13728	1.49348	0.95544	1.26392	1.16781	2.73188	1.15882	0.839658	1.12343	0.935988	1.1393	2.73188	1.15882	1.26392	1.49348	0.95544	1.16781	1.13728	1.16481		1.32134	0.787146	1.02386	1.37209	1.40654	1.41925	1.17857	1.18147	1.05843	1.34029	1.11019	1.1371	1.0635	1.25614	0.982824	1.33019	1.3594	1.35752	1.1226	1.26815	1.52605	0.990717
TG(15:0_18:2_20:5)+H	TG(53:7)+H	TG	0.521051	0.47875	0.719316	0.571191	0.410807	0.595139	0.63864	0.496302	0.634016	0.478191	0.654132	0.582692	0.410807	0.521051	0.47875	0.719316	0.654132	0.582692	0.634016	0.63864	0.496302	0.478191	0.595139	0.571191		0.642293	0.432603	0.568899	0.638959	0.646449	0.582696	0.51405	0.591507	0.560363	0.743175	0.543511	0.524444	0.563272	0.519756	0.588948	0.746721	0.868975	0.720658	0.621651	0.716791	0.681226	0.635656
TG(18:0_18:1_18:1)+NH4	TG(54:2)+NH4	TG	14.6032	13.9354	40.1699	14.814	12.0947	16.0822	58.8373	12.6304	13.8552	14.6515	14.7813	13.9853	12.0947	14.6032	13.9354	40.1699	14.7813	13.9853	13.8552	58.8373	12.6304	14.6515	16.0822	14.814		12.7582	11.4932	12.9127	13.4647	13.76	13.114	13.0378	12.2715	12.9128	13.1628	13.1989	10.2755	11.6644	13.1702	11.4775	13.2331	12.6759	12.8233	12.5837	13.1963	16.0375	12.3327
TG(18:1_18:1_18:1)+NH4	TG(54:3)+NH4	TG	36.5975	37.2763	113.963	34.3059	30.5522	47.2304	83.0682	26.8136	35.9213	33.7328	67.0984	76.052	30.5522	36.5975	37.2763	113.963	67.0984	76.052	35.9213	83.0682	26.8136	33.7328	47.2304	34.3059		33.1198	46.3875	42.1197	40.9791	48.7595	24.4405	48.1485	36.0903	24.5399	37.7551	75.011	31.2335	26.6883	39.6553	41.9695	32.3583	32.6542	42.0826	46.7182	41.4842	38.3498	39.7289
TG(18:0e_16:0_20:4)+H	TG(54:4e)+H	TG	0.0219384	0.0209272	0.0196231	0.0249207	0.00843777	0.0212926	0.363089	0.0158583	0.0314257	0.0206417	0.0256614	0.022164	0.00843777	0.0219384	0.0209272	0.0196231	0.0256614	0.022164	0.0314257	0.363089	0.0158583	0.0206417	0.0212926	0.0249207		0.0235962	0.0249068	0.0259559	0.024914	0.022822	0.0224856	0.0243838	0.0219275	0.0247904	0.0215321	0.0233109	0.0207875	0.0161554	0.0240514	0.0221346	0.0318616	0.0239099	0.0234426	0.0238448	0.0237415	0.0282832	0.0223944
TG(16:0_18:1_20:4)+NH4	TG(54:5)+NH4	TG	7.57401	6.48595	6.74044	7.65382	6.33828	8.07438	58.2992	7.59113	8.53203	8.64681	42.2721	21.9495	6.33828	7.57401	6.48595	6.74044	42.2721	21.9495	8.53203	58.2992	7.59113	8.64681	8.07438	7.65382		6.65967	4.84611	6.6427	6.9975	7.03743	6.60266	5.90335	9.44014	7.45441	6.84154	6.81988	6.11873	5.44633	8.79258	6.66655	9.01724	8.69926	8.07877	5.26758	7.40867	8.57536	6.92512
TG(16:0_16:1_22:6)+NH4	TG(54:7)+NH4	TG	1.66386	1.85829	1.20697	1.35919	1.09001	1.43857	13.1721	1.27838	1.34071	1.14857	6.66523	4.43877	1.09001	1.66386	1.85829	1.20697	6.66523	4.43877	1.34071	13.1721	1.27838	1.14857	1.43857	1.35919		1.2176	0.757051	0.980326	1.01504	1.0072	0.962541	1.0637	1.19144	0.915232	1.01128	1.0163	0.52758	0.748566	0.903134	1.08019	0.81722	1.42822	1.00868	0.713271	1.10302	0.83341	2.00942
TG(18:3_18:2_18:2)+NH4	TG(54:7)+NH4	TG	0.470095	0.400666	0.372203	0.420787	0.181286	0.400857	3.62298	0.208168	0.539463	0.394661	2.74366	1.10659	0.181286	0.470095	0.400666	0.372203	2.74366	1.10659	0.539463	3.62298	0.208168	0.394661	0.400857	0.420787		0.411529	0.340095	0.349318	0.603943	0.546613	0.463907	0.258083	0.49482	0.367026	0.852407	0.440444	0.427215	0.482336	0.41846	0.346864	0.394666	1.07514	0.524084	0.345343	0.397462	0.948471	0.4159
TG(18:3_18:2_18:3)+NH4	TG(54:8)+NH4	TG	1.71952	0.624869	1.38905	0.383617	0.276044	0.594801	0.350437	0.564186	0.261664	0.515258	0.465396	1.42454	0.276044	1.71952	0.624869	1.38905	0.465396	1.42454	0.261664	0.350437	0.564186	0.515258	0.594801	0.383617		1.05497	0.379919	0.313727	0.654468	0.411183	0.355071	0.36148	0.311836	0.201313	0.582968	0.307071	0.180683	0.417997	0.367247	0.346877	0.17886	0.626606	0.819661	0.526615	0.39747	0.561889	0.189127
TG(18:0_18:1_19:0)+NH4	TG(55:1)+NH4	TG	0.454459	0.318713	0.451559	0.486619	0.436874	0.527512	0.790032	0.495458	0.5189	0.77171	0.556397	0.532908	0.436874	0.454459	0.318713	0.451559	0.556397	0.532908	0.5189	0.790032	0.495458	0.77171	0.527512	0.486619		0.400599	0.264664	0.487509	0.474474	0.551086	0.53751	0.508275	0.49709	0.512257	0.539123	0.521503	0.336769	0.314279	0.467089	0.42826	0.569283	0.536102	0.530446	0.302959	0.654058	0.613467	0.444828
TG(19:0_18:1_18:1)+NH4	TG(55:2)+NH4	TG	1.25388	1.27928	0.7478	1.78859	1.38731	1.28551	0.939585	1.54599	1.17936	1.2958	0.685784	0.942975	1.38731	1.25388	1.27928	0.7478	0.685784	0.942975	1.17936	0.939585	1.54599	1.2958	1.28551	1.78859		1.32422	1.15266	1.02461	1.51418	0.90852	1.1093	0.973573	0.772767	1.26374	2.01625	1.51811	1.57449	1.23708	1.04831	1.09162	1.79895	1.20731	1.02318	1.28095	2.28575	1.36454	1.41497
TG(19:1_18:1_18:1)+Na	TG(55:3)+Na	TG	0.0541948	0.0286757	0.149231	0.0592913	0.0750831	0.0834054	0.201162	0.0348103	0.068263	0.0460814	0.0782347	0.065519	0.0750831	0.0541948	0.0286757	0.149231	0.0782347	0.065519	0.068263	0.201162	0.0348103	0.0460814	0.0834054	0.0592913		0.029208	0.0228598	0.0338939	0.138349	0.0646556	0.0555961	0.0700146	0.114456	0.0549878	0.111955	0.0754184	0.0264929	0.0524965	0.0692683	0.0258142	0.0540477	0.0437454	0.0454771	0.0907477	0.0971773	0.0838371	0.0427943
TG(18:1_14:4_23:0)+NH4	TG(55:5)+NH4	TG	0.528523	0.447667	0.717566	0.299794	0.564489	0.377981	0.563848	0.562399	0.438073	0.577448	0.632574	0.671672	0.564489	0.528523	0.447667	0.717566	0.632574	0.671672	0.438073	0.563848	0.562399	0.577448	0.377981	0.299794		0.388001	0.532858	1.10415	0.625767	0.47011	0.399892	0.512466	0.505746	0.531503	0.594945	0.546842	0.645593	0.518637	0.308213	0.559584	0.846807	0.816447	0.591779	0.45819	1.95022	0.489837	0.978782
TG(15:0_18:2_22:5)+NH4	TG(55:7)+NH4	TG	0.0590472	0.0625222	0.0802263	0.0582505	0.0440161	0.0728875	0.315747	0.0663282	0.107611	0.0529472	0.230565	0.0875626	0.0440161	0.0590472	0.0625222	0.0802263	0.230565	0.0875626	0.107611	0.315747	0.0663282	0.0529472	0.0728875	0.0582505		0.0370605	0.0442575	0.0690147	0.0996094	0.0754293	0.0780418	0.0584145	0.121588	0.0840974	0.0793009	0.061881	0.0379119	0.0633195	0.0943647	0.0523864	0.0685435	0.084055	0.0647589	0.0581431	0.0707985	0.107511	0.0722413
TG(17:0_18:2_20:5)+H	TG(55:7)+H	TG	1.05037	0.64176	1.78461	0.643792	0.331159	0.679737	0.553359	0.758879	1.10805	0.862398	0.709643	0.606116	0.331159	1.05037	0.64176	1.78461	0.709643	0.606116	1.10805	0.553359	0.758879	0.862398	0.679737	0.643792		0.735171	0.636234	0.44878	0.62525	0.632908	0.603061	0.381114	0.443031	0.338439	0.865308	0.511519	0.462189	0.375969	0.636444	0.372539	0.576603	0.59123	0.799913	0.297724	0.732417	0.588159	0.400162
TG(18:3_18:2_20:5)+NH4	TG(56:10)+NH4	TG	0.130221	0.473184	0.0443222	0.0416428	0.0250652	0.048377	0.104963	0.0379806	0.028217	0.0266047	0.0563827	0.130043	0.0250652	0.130221	0.473184	0.0443222	0.0563827	0.130043	0.028217	0.104963	0.0379806	0.0266047	0.048377	0.0416428		0.0597402	0.0440324	0.0304347	0.0555005	0.0320883	0.0321267	0.0488857	0.0411241	0.0237753	0.044944	0.0221713	0.0105824	0.0251329	0.0497723	0.0329088	0.0195358	0.054216	0.050374	0.0284811	0.0522967	0.0253618	0.0233094
TG(18:3_18:2_20:5)+H	TG(56:10)+H	TG	0.960941	1.73031	0.76919	0.8528	0.699945	0.867945	3.26844	0.794833	0.881425	0.739946	3.03088	2.15531	0.699945	0.960941	1.73031	0.76919	3.03088	2.15531	0.881425	3.26844	0.794833	0.739946	0.867945	0.8528		0.923169	0.550586	0.845262	2.44408	0.817897	0.951499	0.576248	0.932742	1.03741	1.00713	0.751314	0.247821	0.510039	0.769482	0.841015	0.731922	1.03231	1.04167	0.446498	0.946679	0.829283	0.783646
TG(20:1_18:1_18:2)+NH4	TG(56:4)+NH4	TG	4.2864	2.5385	10.0357	1.75803	2.68562	3.49639	3.84384	2.09869	2.71911	5.73013	2.06146	6.35658	2.68562	4.2864	2.5385	10.0357	2.06146	6.35658	2.71911	3.84384	2.09869	5.73013	3.49639	1.75803		1.77803	2.94428	1.85538	1.9128	5.63529	1.24811	2.10531	1.34568	1.78109	1.6453	2.68621	1.92938	1.93047	2.11909	2.29073	3.04344	3.4466	1.38678	1.95958	1.87088	2.04904	2.10825
TG(18:0_18:0_20:4)+NH4	TG(56:4)+NH4	TG	0.14136	0.147691	0.152082	0.148276	0.155461	0.144604	0.90701	0.143289	0.146107	0.258688	0.496895	0.248602	0.155461	0.14136	0.147691	0.152082	0.496895	0.248602	0.146107	0.90701	0.143289	0.258688	0.144604	0.148276		0.19432	0.122506	0.139148	0.176306	0.211178	0.149701	0.134872	0.131827	0.173225	0.167723	0.19939	0.163916	0.163528	0.155185	0.111356	0.261657	0.193089	0.164701	0.17545	0.156408	0.205207	0.19593
TG(18:1_18:1_20:3)+NH4	TG(56:5)+NH4	TG	3.92848	2.1032	6.6459	2.28666	3.67345	2.90119	4.08986	1.99602	6.94186	5.01513	2.57558	2.98915	3.67345	3.92848	2.1032	6.6459	2.57558	2.98915	6.94186	4.08986	1.99602	5.01513	2.90119	2.28666		2.42377	2.73549	3.71907	2.58394	1.3407	1.71297	1.98535	2.34029	2.30789	3.37608	5.36728	5.0237	1.71859	3.49633	2.49264	2.12847	3.15642	2.00553	3.9241	3.78575	2.76804	2.21463
TG(18:1_18:2_20:2)+NH4	TG(56:5)+NH4	TG	2.81524	2.6298	2.45694	2.66837	2.59203	2.6573	9.20788	2.61688	3.06538	3.08599	5.87512	4.16323	2.59203	2.81524	2.6298	2.45694	5.87512	4.16323	3.06538	9.20788	2.61688	3.08599	2.6573	2.66837		2.67577	2.35808	2.50147	2.65391	2.97909	2.6143	2.42175	2.62972	2.45741	2.67213	2.26941	2.81005	2.51716	2.92516	2.44473	2.77166	3.57433	2.34945	3.05498	2.73968	2.40498	2.56832
TG(18:1_18:2_20:3)+NH4	TG(56:6)+NH4	TG	4.3914	2.91602	2.54688	3.10465	1.77205	2.52241	5.90474	1.68749	2.98597	2.2903	3.69372	4.7649	1.77205	4.3914	2.91602	2.54688	3.69372	4.7649	2.98597	5.90474	1.68749	2.2903	2.52241	3.10465		2.16391	2.08617	1.68477	3.94603	3.18017	2.59624	2.71824	1.59001	2.34479	2.61025	2.7046	1.91965	2.11576	1.43537	1.90858	2.27443	2.84653	2.10057	2.03053	2.46694	2.2394	1.60809
TG(18:0_16:0_22:6)+NH4	TG(56:6)+NH4	TG	5.90222	3.88076	4.7924	5.30066	3.54027	4.26828	8.7433	3.61769	16.5296	3.47589	6.17729	7.33881	3.54027	5.90222	3.88076	4.7924	6.17729	7.33881	16.5296	8.7433	3.61769	3.47589	4.26828	5.30066		4.94818	3.65747	5.35742	5.13175	3.86985	5.60951	4.8088	25.0519	4.43238	4.07398	13.2087	5.05677	5.95251	4.24395	5.78117	4.31674	4.27653	3.86754	5.6113	4.11142	3.35175	4.67533
TG(16:0_18:1_22:5)+NH4	TG(56:6)+NH4	TG	0.153167	0.155341	0.122817	0.171317	0.147866	0.187715	1.13248	0.119435	0.179043	0.201788	0.357842	0.170997	0.147866	0.153167	0.155341	0.122817	0.357842	0.170997	0.179043	1.13248	0.119435	0.201788	0.187715	0.171317		0.153361	0.146741	0.0682733	0.154123	0.156611	0.140772	0.136566	0.165303	0.179776	0.146522	0.164811	0.116315	0.125442	0.211095	0.0748969	0.13261	0.250147	0.130757	0.144516	0.149154	0.425847	0.142705
TG(18:1_18:2_20:4)+NH4	TG(56:7)+NH4	TG	1.60089	0.197236	2.40077	0.855435	0.664746	1.05331	1.12972	0.844282	1.46981	0.723298	1.10737	2.63451	0.664746	1.60089	0.197236	2.40077	1.10737	2.63451	1.46981	1.12972	0.844282	0.723298	1.05331	0.855435		0.704817	0.833521	0.816987	1.30503	1.28654	1.21938	1.07911	0.578045	0.497082	0.942033	0.735233	1.0574	0.881004	1.07603	0.647839	0.637281	0.85383	0.936197	0.929213	0.605838	0.698921	0.840476
TG(20:1e_18:3_18:3)+Na	TG(56:7e)+Na	TG	0.0175103	0.0116214	0.0541076	0.0209872	0.00559027	0.0203917	0.0651215	0.0132771	0.0217788	0.0277452	0.0245526	0.018569	0.00559027	0.0175103	0.0116214	0.0541076	0.0245526	0.018569	0.0217788	0.0651215	0.0132771	0.0277452	0.0203917	0.0209872		0.00625964	0.00401731	0.0113017	0.0154238	0.0202205	0.013575	0.0220599	0.0149443	0.0170276	0.0223077	0.0192468	0.00371366	0.00232946	0.0086133	0.00355323	0.0209196	0.0198764	0.0225228	0.0032496	0.0175919	0.0219508	0.00523053
TG(18:2_18:2_20:4)+NH4	TG(56:8)+NH4	TG	1.96535	4.78073	1.33747	1.45834	1.20748	1.81055	3.88407	1.42821	1.47229	1.37769	3.04253	3.72527	1.20748	1.96535	4.78073	1.33747	3.04253	3.72527	1.47229	3.88407	1.42821	1.37769	1.81055	1.45834		1.56611	1.26004	2.22012	2.81151	2.31387	1.5072	1.47815	1.55357	1.29151	2.99298	0.952891	1.25334	1.38718	1.17249	1.59493	1.616	3.4309	1.52986	1.79497	1.7098	2.28285	0.893491
TG(16:0_18:2_22:6)+NH4	TG(56:8)+NH4	TG	4.7381	1.66341	2.46838	2.20734	1.03923	2.00003	8.38262	1.8419	2.64554	1.09474	4.96282	2.29711	1.03923	4.7381	1.66341	2.46838	4.96282	2.29711	2.64554	8.38262	1.8419	1.09474	2.00003	2.20734		2.55947	2.29246	1.9613	3.88209	3.77177	2.54513	2.20505	3.75664	1.469	4.20816	2.25603	2.37097	2.87722	2.15819	2.38585	1.36048	4.32271	2.30881	2.83516	2.27883	1.91082	1.74611
TG(18:3_18:2_20:4)+Na	TG(56:9)+Na	TG	0.039347	0.072106	0.0182947	0.0153667	0.0101018	0.0161934	0.0753559	0.012414	0.0105674	0.0138395	0.0168168	0.0451948	0.0101018	0.039347	0.072106	0.0182947	0.0168168	0.0451948	0.0105674	0.0753559	0.012414	0.0138395	0.0161934	0.0153667		0.0151974	0.0175083	0.0101914	0.0106817	0.0127208	0.0116964	0.0170845	0.01236	0.00897706	0.014861	0.0115553	0.00431571	0.0167204	0.0173478	0.0141671	0.00664574	0.0156752	0.0189121	0.00908446	0.0174457	0.0114238	0.0176435
TG(16:0_20:4_20:5)+NH4	TG(56:9)+NH4	TG	0.394999	0.512958	0.135546	0.108649	0.21279	0.275196	0.845047	0.151809	0.189381	0.182228	0.590621	0.221771	0.21279	0.394999	0.512958	0.135546	0.590621	0.221771	0.189381	0.845047	0.151809	0.182228	0.275196	0.108649		0.0840094	0.118148	0.0969206	0.23916	0.305672	0.0894055	0.0864728	0.135716	0.0811719	0.493896	0.112554	0.0617011	0.17718	0.109814	0.100606	0.0816306	0.450325	0.272821	0.215706	0.0727889	0.362834	0.0711098
TG(18:0_16:0_23:1)+NH4	TG(57:1)+NH4	TG	0.127564	0.0584497	0.156153	0.142317	0.101595	0.118419	0.241931	0.140857	0.145928	0.143745	0.140308	0.123974	0.101595	0.127564	0.0584497	0.156153	0.140308	0.123974	0.145928	0.241931	0.140857	0.143745	0.118419	0.142317		0.12504	0.0757032	0.111864	0.124057	0.134191	0.123758	0.123142	0.128085	0.123997	0.12795	0.122272	0.0757864	0.0627671	0.121543	0.10953	0.117871	0.134496	0.13572	0.101162	0.149857	0.3194	0.114014
TG(28:0_11:2_18:0)+NH4	TG(57:2)+NH4	TG	0.209806	0.256697	0.24882	0.168734	0.220909	0.304293	0.210971	0.205097	0.187663	0.556746	0.34687	0.203754	0.220909	0.209806	0.256697	0.24882	0.34687	0.203754	0.187663	0.210971	0.205097	0.556746	0.304293	0.168734		0.356766	0.257079	0.187001	0.198034	0.497125	0.20789	0.557096	0.204073	0.148475	0.405289	0.167848	0.362951	0.200046	0.470275	0.315582	0.200368	0.30295	0.260576	0.139859	0.417468	0.254912	0.215297
TG(16:0_18:1_23:1)+NH4	TG(57:2)+NH4	TG	0.582416	0.613164	0.711753	0.558373	0.546059	0.66744	0.491768	0.585581	0.626325	0.562509	0.536385	0.517448	0.546059	0.582416	0.613164	0.711753	0.536385	0.517448	0.626325	0.491768	0.585581	0.562509	0.66744	0.558373		0.534698	0.536931	0.509993	0.535881	0.604227	0.432652	0.568855	0.504407	0.512576	0.508827	0.565286	0.499473	0.562101	0.591199	0.477433	0.505768	0.481918	0.558142	0.573333	0.849411	0.454991	0.478955
TG(18:2_18:2_21:1)+NH4	TG(57:5)+NH4	TG	0.165439	0.145107	0.151735	0.20251	0.189903	0.227796	0.546639	0.21089	0.211905	0.302505	0.396481	0.251422	0.189903	0.165439	0.145107	0.151735	0.396481	0.251422	0.211905	0.546639	0.21089	0.302505	0.227796	0.20251		0.152518	0.128726	0.122466	0.156445	0.20412	0.245032	0.258722	0.255943	0.173886	0.19829	0.180097	0.193323	0.30102	0.17819	0.118739	0.173593	0.274762	0.190507	0.223683	0.196419	0.268103	0.159484
TG(24:2_12:3_21:1)+NH4	TG(57:6)+NH4	TG	1.26218	1.3826	0.944161	1.60452	0.75827	1.44655	0.744622	0.893673	0.845433	1.49906	0.89058	1.77263	0.75827	1.26218	1.3826	0.944161	0.89058	1.77263	0.845433	0.744622	0.893673	1.49906	1.44655	1.60452		1.1948	1.12056	1.84052	0.999621	1.57705	0.800713	0.964961	1.23159	1.4352	1.44305	1.35237	1.93334	1.89599	0.953031	1.07455	0.858752	0.936912	1.17948	1.78337	3.38896	2.14589	1.82037
TG(22:0_11:4_24:2)+NH4	TG(57:6)+NH4	TG	0.217084	0.108069	0.213186	0.208122	0.210081	0.237	0.715781	0.266068	0.221684	0.280384	0.561811	0.477412	0.210081	0.217084	0.108069	0.213186	0.561811	0.477412	0.221684	0.715781	0.266068	0.280384	0.237	0.208122		0.240855	0.140006	0.238238	0.206889	0.258657	0.214611	0.261503	0.563556	0.248835	0.213764	0.194158	0.258809	0.251181	0.205552	0.28344	0.275912	0.217099	0.248242	0.232842	0.342271	0.238312	0.310685
TG(57:7)+NH4	TG(57:7)+NH4	TG	0.628183	0.369814	0.718093	0.402116	0.396545	0.451106	0.28862	0.411602	0.613686	0.420357	0.331942	0.874804	0.396545	0.628183	0.369814	0.718093	0.331942	0.874804	0.613686	0.28862	0.411602	0.420357	0.451106	0.402116		0.353963	0.339907	0.304899	0.985282	0.580399	0.307126	0.313127	0.226826	0.288372	0.310258	0.217944	0.328074	0.299793	0.34664	0.295979	0.345705	0.311794	0.464486	0.530601	0.622052	0.251557	0.317328
TG(22:4_17:1_18:2)+NH4	TG(57:7)+NH4	TG	0.0640703	0.0925428	0.0534343	0.0767534	0.0665797	0.0631389	0.330885	0.0718961	0.0840201	0.0715903	0.220964	0.173916	0.0665797	0.0640703	0.0925428	0.0534343	0.220964	0.173916	0.0840201	0.330885	0.0718961	0.0715903	0.0631389	0.0767534		0.0559002	0.0528229	0.048307	0.0453952	0.0472883	0.0350253	0.0513558	0.0481877	0.0360293	0.0451423	0.0476352	0.0378735	0.0471826	0.0625239	0.106554	0.0539928	0.0830266	0.0406591	0.0565778	0.0524987	0.0448647	0.0390175
TG(19:0_18:2_20:5)+NH4	TG(57:7)+NH4	TG	0.391358	0.209802	0.444314	0.325072	0.21278	0.203094	0.222886	0.234986	0.143137	0.169558	0.126569	0.127941	0.21278	0.391358	0.209802	0.444314	0.126569	0.127941	0.143137	0.222886	0.234986	0.169558	0.203094	0.325072		0.457369	0.273621	0.215454	0.223556	0.269806	0.215111	0.234485	0.288015	0.197127	0.454421	0.283303	0.334259	0.275328	0.250602	0.298972	0.173206	0.383714	0.5984	0.283332	0.308042	0.232456	0.249432
TG(19:1_18:2_20:5)+H	TG(57:8)+H	TG	0.0792657	0.0344278	0.158341	0.0498798	0.0342509	0.0727732	0.0457399	0.0347295	0.0631879	0.0518951	0.0541726	0.0618443	0.0342509	0.0792657	0.0344278	0.158341	0.0541726	0.0618443	0.0631879	0.0457399	0.0347295	0.0518951	0.0727732	0.0498798		0.065775	0.0468847	0.0568265	0.0860516	0.115641	0.115353	0.0718452	0.0819726	0.0141868	0.0781421	0.110503	0.0546669	0.0724277	0.0649288	0.050895	0.0709019	0.0822134	0.0535227	0.147344	0.0570522	0.0809816	0.0452828
TG(19:1_18:2_20:5)+NH4	TG(57:8)+NH4	TG	0.306748	0.196665	0.223389	0.307455	0.161568	0.316695	0.258529	0.199696	0.24333	0.239731	0.271131	0.42985	0.161568	0.306748	0.196665	0.223389	0.271131	0.42985	0.24333	0.258529	0.199696	0.239731	0.316695	0.307455		0.226278	0.111294	0.231509	0.261742	0.286713	0.236442	0.283661	0.274701	0.176283	0.254543	0.257264	0.191802	0.213357	0.207891	0.162537	0.191622	0.23898	0.19828	0.167767	0.251744	0.142511	0.137216
TG(18:0_18:0_22:1)+NH4	TG(58:1)+NH4	TG	0.194941	0.17191	0.302845	0.21604	0.0518981	0.281901	0.834499	0.0913988	0.197982	0.190307	0.450007	0.273498	0.0518981	0.194941	0.17191	0.302845	0.450007	0.273498	0.197982	0.834499	0.0913988	0.190307	0.281901	0.21604		0.177169	0.16064	0.183144	0.168655	0.204694	0.173543	0.173574	0.172404	0.155899	0.201715	0.204103	0.169539	0.166683	0.173934	0.193466	0.309431	0.199206	0.204741	0.166154	0.190923	0.416271	0.182071
TG(18:3_20:4_20:4)+H	TG(58:11)+H	TG	1.5395	0.932558	0.951439	1.06273	0.991699	1.57768	2.56016	1.58363	2.68836	1.21706	1.15191	4.16448	0.991699	1.5395	0.932558	0.951439	1.15191	4.16448	2.68836	2.56016	1.58363	1.21706	1.57768	1.06273		1.2506	0.773596	1.18579	0.993181	0.695297	0.985377	1.09047	1.02315	0.742783	0.57558	0.601631	0.530545	1.08281	0.813903	1.28939	0.672593	1.47336	0.832002	1.10031	0.966468	0.267842	0.895797
TG(16:1_20:5_22:6)+Na	TG(58:12)+Na	TG	0.0575939	0.264789	0.0158297	0.0151226	0.0139668	0.0222872	0.0555939	0.0127838	0.0584207	0.015981	0.0433192	0.054323	0.0139668	0.0575939	0.264789	0.0158297	0.0433192	0.054323	0.0584207	0.0555939	0.0127838	0.015981	0.0222872	0.0151226		0.0256109	0.02192	0.0236989	0.0214051	0.022451	0.015003	0.0104465	0.0175613	0.0208712	0.0219295	0.0214918	0.00293401	0.0125105	0.0266222	0.0169708	0.0104689	0.0246401	0.0196947	0.0145529	0.0248068	0.0334163	0.0219695
TG(18:3_20:5_20:5)+H	TG(58:13)+H	TG	0.0837176	0.257148	0.0813054	0.0682256	0.0594963	0.151586	0.197319	0.049077	0.141293	0.0587328	0.196774	0.192312	0.0594963	0.0837176	0.257148	0.0813054	0.196774	0.192312	0.141293	0.197319	0.049077	0.0587328	0.151586	0.0682256		0.0769059	0.0517425	0.0783546	0.150122	0.0555148	0.0491822	0.0396254	0.103386	0.0629014	0.0663327	0.0446215	0.0347101	0.0867818	0.061131	0.0775122	0.0354951	0.0941096	0.114126	0.0517711	0.0896066	0.0988956	0.116499
TG(18:4_20:4_20:5)+H	TG(58:13)+H	TG	0.0214131	0.0927063	0.111659	0.0227641	0.0180648	0.0287363	0.136742	0.0168898	0.0314382	0.0271203	0.0744013	0.0527022	0.0180648	0.0214131	0.0927063	0.111659	0.0744013	0.0527022	0.0314382	0.136742	0.0168898	0.0271203	0.0287363	0.0227641		0.0352598	0.0149542	0.0141154	0.0286402	0.0175661	0.0129124	0.00523922	0.0342207	0.0154257	0.0302535	0.0251644	0.0120434	0.0113767	0.0242058	0.0337417	0.0158347	0.0313141	0.0219257	0.0165785	0.0200092	0.0221678	0.0201987
TG(18:1_18:2_22:1)+NH4	TG(58:4)+NH4	TG	1.54132	0.415251	4.35193	0.256865	0.334797	0.746341	0.44002	0.381183	0.484231	0.845837	1.02351	1.81761	0.334797	1.54132	0.415251	4.35193	1.02351	1.81761	0.484231	0.44002	0.381183	0.845837	0.746341	0.256865		0.650845	0.70458	0.531946	0.631741	0.49448	0.365008	0.657296	0.48838	0.419339	0.540514	0.378997	0.334881	0.522263	0.5721	0.423955	0.617229	3.63826	0.491782	0.626607	0.510914	0.470716	0.612721
TG(16:0_20:5_22:0)+H	TG(58:5)+H	TG	0.52715	0.329651	1.3953	0.52801	0.292651	0.499444	0.931297	0.323737	0.343043	0.37092	0.740544	0.328932	0.292651	0.52715	0.329651	1.3953	0.740544	0.328932	0.343043	0.931297	0.323737	0.37092	0.499444	0.52801		0.448732	0.508084	0.609053	0.588562	0.580688	0.573678	0.538355	0.490946	0.548623	0.612579	0.467674	0.246044	0.318532	0.616605	0.492956	0.570443	0.484054	0.614561	0.523976	0.609323	0.41798	0.275028
TG(18:1_18:1_22:5)+NH4	TG(58:7)+NH4	TG	1.21179	1.01246	0.645597	0.709486	0.627568	0.877542	0.936652	0.760367	1.18819	0.724574	0.774235	0.986461	0.627568	1.21179	1.01246	0.645597	0.774235	0.986461	1.18819	0.936652	0.760367	0.724574	0.877542	0.709486		0.618671	0.789426	0.852048	0.655163	0.756199	0.728715	0.756191	0.679781	0.8088	0.617155	0.930662	0.408097	0.724454	0.712819	0.743772	0.525567	0.630327	0.684997	0.468974	0.847648	0.420114	0.863169
TG(18:1_18:2_22:4)+Na	TG(58:7)+Na	TG	0.353856	0.355078	0.444631	0.276451	0.22066	0.25729	0.523939	0.259207	0.317386	0.351942	0.394043	0.245404	0.22066	0.353856	0.355078	0.444631	0.394043	0.245404	0.317386	0.523939	0.259207	0.351942	0.25729	0.276451		0.268135	0.209761	0.184982	0.287383	0.305296	0.222399	0.179302	0.279532	0.155364	0.284082	0.201495	0.150336	0.265986	0.232897	0.19002	0.153905	0.344188	0.25217	0.235175	0.233958	0.198172	0.173871
TG(18:0_18:1_22:6)+NH4	TG(58:7)+NH4	TG	0.78271	0.197716	0.221367	0.37192	0.188049	0.32884	0.683875	0.125913	0.779107	0.290638	0.646623	0.191488	0.188049	0.78271	0.197716	0.221367	0.646623	0.191488	0.779107	0.683875	0.125913	0.290638	0.32884	0.37192		0.264472	0.289799	0.442117	0.260195	0.422132	0.329901	0.489435	0.228724	0.24398	0.242466	0.420545	0.264706	0.253452	1.00799	0.346789	0.263805	0.343458	0.32345	0.242802	0.276016	0.516396	0.306387
TG(18:1_18:1_22:6)+NH4	TG(58:8)+NH4	TG	1.5758	1.1665	0.64166	0.564488	0.422188	0.449913	1.74605	0.451079	1.21087	0.386106	0.963996	1.09411	0.422188	1.5758	1.1665	0.64166	0.963996	1.09411	1.21087	1.74605	0.451079	0.386106	0.449913	0.564488		0.648868	0.363591	0.38807	0.568171	0.524262	0.419922	0.394797	0.506241	0.358881	0.562422	0.490257	0.474942	0.415539	0.523112	0.377446	0.58237	0.613779	0.454927	0.400628	0.519136	0.558343	0.403827
TG(18:1_20:3_20:4)+H	TG(58:8)+H	TG	1.19211	1.36357	1.07257	1.17393	0.987708	1.26046	1.30453	1.66296	1.48366	1.17361	1.33649	1.29824	0.987708	1.19211	1.36357	1.07257	1.33649	1.29824	1.48366	1.30453	1.66296	1.17361	1.26046	1.17393		1.21453	1.14836	1.17622	1.28778	1.2622	1.0014	1.04502	1.29115	1.17778	1.32332	1.22268	0.925253	1.13269	1.27847	1.04688	0.984336	1.36551	0.98609	1.07821	1.20431	1.16222	1.14837
TG(22:5_18:2_18:2)+NH4	TG(58:9)+NH4	TG	0.120621	0.0656176	0.113733	0.118367	0.0638469	0.0860858	0.347781	0.0912573	0.0675751	0.0576876	0.339795	0.276128	0.0638469	0.120621	0.0656176	0.113733	0.339795	0.276128	0.0675751	0.347781	0.0912573	0.0576876	0.0860858	0.118367		0.143201	0.0393117	0.0459343	0.0692277	0.0795341	0.0847024	0.113613	0.137358	0.0927195	0.0991346	0.0700924	0.112987	0.122576	0.100507	0.0793256	0.065291	0.136149	0.109461	0.107456	0.0746448	0.0948127	0.106591
TG(18:2_18:2_23:1)+NH4	TG(59:5)+NH4	TG	0.154739	0.126956	0.136119	0.11568	0.150799	0.155291	0.227489	0.194296	0.17227	0.14476	0.168809	0.138465	0.150799	0.154739	0.126956	0.136119	0.168809	0.138465	0.17227	0.227489	0.194296	0.14476	0.155291	0.11568		0.168028	0.140966	0.145944	0.160381	0.132601	0.145478	0.140796	0.140277	0.15104	0.157067	0.126844	0.168276	0.169735	0.142271	0.134621	0.146666	0.324591	0.116597	0.187067	0.17867	0.152334	0.130688
TG(18:1_20:4_21:0)+H	TG(59:5)+H	TG	0.0134834	0.0162353	0.138296	0.0256455	0.00439545	0.0264014	0.0940344	0.0162576	0.0244597	0.0121215	0.058744	0.043651	0.00439545	0.0134834	0.0162353	0.138296	0.058744	0.043651	0.0244597	0.0940344	0.0162576	0.0121215	0.0264014	0.0256455		0.0265073	0.018835	0.0266103	0.0174242	0.0232599	0.0291412	0.0133603	0.0250576	0.0232292	0.0299863	0.0217661	0.0132882	0.00707306	0.0268745	0.0234579	0.0244861	0.0148482	0.023215	0.0224017	0.0262961	0.0251661	0.0117682
TG(18:2_20:4_21:1)+NH4	TG(59:7)+NH4	TG	0.352293	0.33048	0.212943	0.261465	0.245773	0.290237	0.325492	0.245621	0.273699	0.291563	0.297438	0.336106	0.245773	0.352293	0.33048	0.212943	0.297438	0.336106	0.273699	0.325492	0.245621	0.291563	0.290237	0.261465		0.232196	0.251476	0.288173	0.270489	0.204107	0.276447	0.271532	0.283272	0.258889	0.230522	0.256215	0.2352	0.23647	0.264168	0.265293	0.129822	0.237851	0.316025	0.204165	0.42662	0.196444	0.266942
TG(18:0_18:1_24:1)+NH4	TG(60:2)+NH4	TG	0.212625	0.2541	0.495747	0.20702	0.14357	0.192568	0.589536	0.165188	0.201054	0.158405	0.28552	0.231379	0.14357	0.212625	0.2541	0.495747	0.28552	0.231379	0.201054	0.589536	0.165188	0.158405	0.192568	0.20702		0.14416	0.173619	0.174563	0.210884	0.390418	0.141411	0.213737	0.115516	0.138624	0.198273	0.232062	0.146413	0.16982	0.182982	0.165007	0.217894	0.189524	0.200024	0.164052	0.182092	0.167324	0.155266
TG(18:0_18:1_24:1)+NH4	TG(60:2)+NH4	TG	0.123402	0.135727	0.667566	0.134227	0.125464	0.357794	0.351322	0.134067	0.144114	0.124556	0.36631	0.2699	0.125464	0.123402	0.135727	0.667566	0.36631	0.2699	0.144114	0.351322	0.134067	0.124556	0.357794	0.134227		0.167373	0.192052	0.146773	0.15276	0.137515	0.149439	0.149734	0.129466	0.149505	0.132654	0.402567	0.105617	0.168247	0.180858	0.162546	0.170606	0.14739	0.137248	0.197384	0.146573	0.197418	0.111805
TG(18:1_18:2_24:0)+NH4	TG(60:3)+NH4	TG	0.13567	0.181346	0.582277	0.130318	0.167436	0.318405	0.173012	0.132703	0.0985142	0.120663	0.295941	0.341773	0.167436	0.13567	0.181346	0.582277	0.295941	0.341773	0.0985142	0.173012	0.132703	0.120663	0.318405	0.130318		0.168329	0.205223	0.203539	0.18916	0.265043	0.184526	0.162943	0.17187	0.192225	0.153915	0.191791	0.129374	0.183764	0.200207	0.209106	0.159418	0.0888353	0.198632	0.19339	0.177733	0.168185	0.12283
TG(24:1_18:2_18:2)+Na	TG(60:5)+Na	TG	0.0629015	0.0139646	0.0402716	0.00848798	0.0129755	0.0346761	0.0372121	0.0188231	0.0083685	0.0150902	0.0177432	0.0181989	0.0129755	0.0629015	0.0139646	0.0402716	0.0177432	0.0181989	0.0083685	0.0372121	0.0188231	0.0150902	0.0346761	0.00848798		0.0342241	0.0257177	0.0161628	0.0317055	0.0180587	0.015026	0.0193025	0.0109038	0.0123998	0.0136691	0.0143476	0.00932706	0.0236524	0.0185941	0.0133737	0.0136428	0.0378913	0.019916	0.0230981	0.0185043	0.0132859	0.0127366
TG(24:2_18:2_18:2)+NH4	TG(60:6)+NH4	TG	0.209828	0.3187	0.254047	0.296798	0.0930284	0.309504	0.363964	0.143923	0.3745	0.100877	0.177386	0.421837	0.0930284	0.209828	0.3187	0.254047	0.177386	0.421837	0.3745	0.363964	0.143923	0.100877	0.309504	0.296798		0.186809	0.0801322	0.197512	0.373592	0.249871	0.107615	0.1961	0.190469	0.158097	0.14579	0.216399	0.128971	0.211062	0.21244	0.22341	0.120327	0.227688	0.219646	0.214335	0.18335	0.286222	0.1293
TG(22:0_18:2_20:5)+H	TG(60:7)+H	TG	0.16236	0.127499	0.435395	0.107009	0.0256016	0.192784	0.12462	0.22328	0.151429	0.135559	0.231851	0.50668	0.0256016	0.16236	0.127499	0.435395	0.231851	0.50668	0.151429	0.12462	0.22328	0.135559	0.192784	0.107009		0.230461	0.197063	0.207371	0.145011	0.104427	0.204116	0.197023	0.160251	0.155613	0.164477	0.164967	0.117128	0.13853	0.168508	0.141789	0.10824	0.261878	0.207284	0.171687	0.177	0.188748	0.138163
TG(16:0_8:0_18:1)+NH4	TG(42:1)+NH4	TG	0.0765728	0.0373478	0.0998651	0.0887868	0.0314869	0.124251	0.741304	0.0521153	0.533864	0.0917915	3.70753	0.100156	0.0314869	0.0765728	0.0373478	0.0998651	3.70753	0.100156	0.533864	0.741304	0.0521153	0.0917915	0.124251	0.0887868		0.0202845	0.00763121	0.0199176	0.0546936	0.0678209	0.0279595	0.0536139	0.0644435	0.0445817	0.0987207	0.0425888	0.0328119	0.00647838	0.0175455	0.0221022	0.0624044	0.210642	0.0988279	0.00892307	0.0687782	7.03321	0.036667
TG(20:4e_12:2_12:2)+Na	TG(44:8e)+Na	TG	0.0154938	0.0191	0.0154232	0.00929309	0.011808	0.0311167	0.0724084	0.0129806	0.0268819	0.0129364	0.00733834	0.0133126	0.011808	0.0154938	0.0191	0.0154232	0.00733834	0.0133126	0.0268819	0.0724084	0.0129806	0.0129364	0.0311167	0.00929309		0.00763823	0.0102821	0.0280829	0.00785015	0.0133081	0.00668341	0.00688332	0.00892303	0.0273483	0.0143786	0.00746073	0.00712813	0.0451484	0.0128939	0.0102979	0.008825	0.00994554	0.00471536	0.00878903	0.00869254	0.00603531	0.00842687
TG(15:0_16:0_16:0)+NH4	TG(47:0)+NH4	TG	0.16244	0.0692055	0.136011	0.175008	0.0569492	0.143645	0.160978	0.0926789	0.188069	0.604652	0.467688	0.144964	0.0569492	0.16244	0.0692055	0.136011	0.467688	0.144964	0.188069	0.160978	0.0926789	0.604652	0.143645	0.175008		0.0928069	0.0342753	0.11254	0.133913	0.202215	0.156332	0.157436	0.177125	0.161039	0.172977	0.141877	0.0675828	0.0332761	0.0568157	0.0764328	0.170359	0.162353	0.15822	0.049765	0.151129	0.890101	0.059971
TG(16:0e_16:0_18:2)+NH4	TG(50:2e)+NH4	TG	0.0379027	0.0372965	0.0392747	0.0659643	0.0315922	0.0821146	0.492717	0.0385254	0.0597676	0.0541751	0.0905979	0.0466578	0.0315922	0.0379027	0.0372965	0.0392747	0.0905979	0.0466578	0.0597676	0.492717	0.0385254	0.0541751	0.0821146	0.0659643		0.0510708	0.0389817	0.0548044	0.0615802	0.0439431	0.0550063	0.0443322	0.052578	0.0462948	0.0529356	0.0430465	0.0438396	0.0336316	0.0469906	0.0485144	0.0558641	0.0395237	0.049804	0.0410232	0.0462557	0.0461803	0.0446748
TG(18:1e_16:0_18:2)+NH4	TG(52:3e)+NH4	TG	0.085704	0.0866312	0.0710665	0.0846918	0.0611395	0.165392	0.424868	0.076514	0.0755161	0.0744399	0.125819	0.0928178	0.0611395	0.085704	0.0866312	0.0710665	0.125819	0.0928178	0.0755161	0.424868	0.076514	0.0744399	0.165392	0.0846918		0.0744088	0.079719	0.101355	0.0826874	0.0847547	0.0838436	0.101155	0.0841017	0.0887801	0.0930848	0.100142	0.0927706	0.0876592	0.098031	0.0758465	0.0732655	0.100933	0.0743634	0.102603	0.085787	0.108849	0.0817883
TG(18:1e_16:0_18:1)+NH4	TG(52:2e)+NH4	TG	0.0746702	0.0784213	0.0695069	0.0767543	0.0707175	0.100953	0.617705	0.068335	0.0739525	0.0820202	0.120321	0.0861853	0.0707175	0.0746702	0.0784213	0.0695069	0.120321	0.0861853	0.0739525	0.617705	0.068335	0.0820202	0.100953	0.0767543		0.0579727	0.0945681	0.0779032	0.071932	0.082232	0.0858905	0.0854223	0.0719441	0.0806698	0.0853235	0.0716859	0.0921259	0.0732567	0.0809345	0.0804389	0.0589221	0.0772415	0.0882549	0.0977915	0.0860172	0.0741038	0.068867
TG(18:0e_16:0_20:5)+H	TG(54:5e)+H	TG	0.0603361	0.0753025	0.054312	0.0613223	0.0422492	0.0773618	0.49896	0.0560023	0.06634	0.0656507	0.0922993	0.0689013	0.0422492	0.0603361	0.0753025	0.054312	0.0922993	0.0689013	0.06634	0.49896	0.0560023	0.0656507	0.0773618	0.0613223		0.0617135	0.0789275	0.08011	0.0622967	0.0670763	0.0654613	0.0740449	0.0556915	0.0646516	0.0627109	0.0663997	0.071025	0.0634287	0.0780259	0.0657238	0.0482435	0.0697347	0.0687545	0.0801192	0.0669745	0.0618909	0.0708675
TG(18:2_14:3_22:6)+H	TG(54:11)+H	TG	0.0447274	0.0336717	0.0159413	0.0163663	0.0169671	0.0582458	0.104157	0.0170261	0.022481	0.0232413	0.0520865	0.0578744	0.0169671	0.0447274	0.0336717	0.0159413	0.0520865	0.0578744	0.022481	0.104157	0.0170261	0.0232413	0.0582458	0.0163663		0.0178673	0.0273609	0.0247944	0.0511535	0.0269329	0.0141705	0.0270149	0.0739098	0.0228972	0.0419316	0.0218308	0.0124888	0.0136207	0.0434973	0.0248341	0.0453719	0.0273516	0.0439794	0.0184055	0.0221712	0.0706102	0.0218622
TG(18:1_17:1_18:2)+NH4	TG(53:4)+NH4	TG	2.35907	2.84224	3.73823	2.4379	1.86599	3.31312	4.58725	2.16913	2.55399	2.77381	4.82086	2.35102	1.86599	2.35907	2.84224	3.73823	4.82086	2.35102	2.55399	4.58725	2.16913	2.77381	3.31312	2.4379		4.00853	3.27966	3.68701	2.91062	6.47709	3.14685	4.12489	3.84011	2.18719	2.46912	3.12146	2.66553	2.66729	2.11806	2.5638	4.21886	2.4211	4.46801	3.06722	2.96775	2.04627	2.24991
TG(18:3_17:1_20:5)+H	TG(55:9)+H	TG	0.178965	0.0828197	0.193611	0.0698351	0.0735859	0.0717194	0.108529	0.0945606	0.194505	0.0964089	0.0859447	0.100112	0.0735859	0.178965	0.0828197	0.193611	0.0859447	0.100112	0.194505	0.108529	0.0945606	0.0964089	0.0717194	0.0698351		0.113359	0.0592261	0.0897413	0.126246	0.120651	0.129347	0.0885368	0.100266	0.0859954	0.15073	0.0683264	0.0770095	0.0926731	0.113095	0.0607045	0.0825342	0.118411	0.135785	0.102408	0.112923	0.0537237	0.0459428
TG(18:3_18:3_20:5)+H	TG(56:11)+H	TG	1.3216	0.548093	0.9521	0.520388	0.355801	0.572986	0.545036	0.523946	0.388271	0.536443	0.464642	0.818838	0.355801	1.3216	0.548093	0.9521	0.464642	0.818838	0.388271	0.545036	0.523946	0.536443	0.572986	0.520388		0.731761	0.545667	0.480174	0.636701	0.569951	0.48583	0.511019	0.395368	0.214281	0.604167	0.3973	0.202144	0.524785	0.469146	0.466177	0.198244	0.645864	0.667155	0.65934	0.624425	0.468305	0.262627
TG(18:2_20:4_20:4)+NH4	TG(58:10)+NH4	TG	0.488718	0.705393	0.518098	0.334283	0.20379	0.446724	0.321501	0.324706	1.34066	0.369335	0.823503	0.760811	0.20379	0.488718	0.705393	0.518098	0.823503	0.760811	1.34066	0.321501	0.324706	0.369335	0.446724	0.334283		0.407687	0.421989	0.383252	0.732818	0.22368	0.349704	0.381063	0.483632	0.112533	0.516913	0.375248	0.249244	0.275961	0.299527	0.402583	0.274441	0.884991	0.400479	0.420414	0.425769	0.385273	0.243846
TG(18:1e_18:1_22:0)+NH4	TG(58:2e)+NH4	TG	0.00802729	0.0073183	0.0081664	0.0078344	0.00696806	0.00788256	0.0163359	0.00743025	0.00993563	0.0082355	0.0193137	0.0156698	0.00696806	0.00802729	0.0073183	0.0081664	0.0193137	0.0156698	0.00993563	0.0163359	0.00743025	0.0082355	0.00788256	0.0078344		0.00920606	0.0093078	0.00731553	0.00909897	0.00732905	0.00551436	0.00935677	0.0107947	0.00944672	0.00817757	0.00726012	0.0086131	0.0102325	0.00858873	0.0116417	0.00869088	0.00796585	0.00711247	0.0083154	0.00809089	0.00825495	0.00837199
TG(18:3_20:5_22:6)+H	TG(60:14)+H	TG	0.185609	0.527965	0.181517	0.167313	0.0798389	0.131089	0.264954	0.0931127	0.325302	0.12283	0.259033	0.364425	0.0798389	0.185609	0.527965	0.181517	0.259033	0.364425	0.325302	0.264954	0.0931127	0.12283	0.131089	0.167313		0.119236	0.10028	0.151734	0.135515	0.132328	0.115202	0.103293	0.129874	0.140996	0.0964803	0.133601	0.104735	0.0961272	0.106088	0.151023	0.0743599	0.117104	0.132367	0.136403	0.202055	0.124119	0.12106
TG(16:2e_20:5_23:1)+Na	TG(59:8e)+Na	TG	0.0623071	0.0293439	0.150367	0.0820092	0.0303375	0.0458378	0.0944007	0.0300079	0.0497948	0.0640561	0.0643541	0.059038	0.0303375	0.0623071	0.0293439	0.150367	0.0643541	0.059038	0.0497948	0.0944007	0.0300079	0.0640561	0.0458378	0.0820092		0.0401747	0.0329403	0.0379457	0.0408241	0.0529821	0.0475711	0.0509869	0.054837	0.0415718	0.0539356	0.0575064	0.0137298	0.0209918	0.0444802	0.0339008	0.0379504	0.0523105	0.0535128	0.0393021	0.0547647	0.0456922	0.0159846
TG(18:1_20:4_22:3)+H	TG(60:8)+H	TG	0.0785394	0.0799335	0.0574203	0.0603576	0.0319056	0.0511855	0.0716509	0.0380451	0.088655	0.0590473	0.0604002	0.0577975	0.0319056	0.0785394	0.0799335	0.0574203	0.0604002	0.0577975	0.088655	0.0716509	0.0380451	0.0590473	0.0511855	0.0603576		0.0348537	0.0274937	0.0547307	0.0441284	0.0415607	0.0303334	0.0286576	0.0461318	0.0352318	0.0402136	0.0519433	0.022871	0.0314581	0.0439728	0.0437441	0.0420513	0.0475682	0.0375997	0.0242927	0.0458599	0.0518503	0.0402286
TG(18:1_18:2_23:1)+NH4	TG(59:4)+NH4	TG	0.0549589	0.0667793	0.0677374	0.0755743	0.0463891	0.0496926	0.0435704	0.080245	0.0764785	0.0802126	0.0478292	0.0793169	0.0463891	0.0549589	0.0667793	0.0677374	0.0478292	0.0793169	0.0764785	0.0435704	0.080245	0.0802126	0.0496926	0.0755743		0.0483458	0.0577105	0.0563446	0.0699851	0.0770156	0.0521123	0.0403553	0.0602449	0.0436547	0.0751351	0.0642482	0.105618	0.0895802	0.0932348	0.0355827	0.0679511	0.0570236	0.0440632	0.0638879	0.0675327	0.040217	0.0535076
TG(60:4e)+NH4	TG(60:4e)+NH4	TG	0.0135557	0.0089846	0.00800007	0.00817316	0.0077621	0.00817843	0.00861299	0.00842675	0.00921791	0.00763004	0.00971428	0.0105076	0.0077621	0.0135557	0.0089846	0.00800007	0.00971428	0.0105076	0.00921791	0.00861299	0.00842675	0.00763004	0.00817843	0.00817316		0.0111684	0.0136551	0.00848727	0.0108174	0.00914552	0.00824311	0.0089384	0.013755	0.0122143	0.0115722	0.00909149	0.0100891	0.0121204	0.0103728	0.013849	0.0123501	0.0108378	0.0107759	0.010872	0.0102139	0.0101224	0.0113127
TG(18:1_20:5_24:0)+H	TG(62:6)+H	TG	0.0596417	0.0254737	0.200539	0.0758079	0.0410548	0.101883	0.0905523	0.046614	0.0635921	0.0589057	0.119898	0.145238	0.0410548	0.0596417	0.0254737	0.200539	0.119898	0.145238	0.0635921	0.0905523	0.046614	0.0589057	0.101883	0.0758079		0.0808351	0.0890812	0.0905223	0.0756413	0.0617756	0.0867695	0.0784888	0.0766782	0.0901516	0.105429	0.0859818	0.0463852	0.0774671	0.0828581	0.0962797	0.0942498	0.0663708	0.099026	0.0965539	0.0787863	0.0630953	0.0421748
TG(18:0_20:5_24:0)+H	TG(62:5)+H	TG	0.0366625	0.0329329	0.194703	0.0964455	0.0316422	0.0864601	0.145814	0.036159	0.0349956	0.0351469	0.106335	0.0845693	0.0316422	0.0366625	0.0329329	0.194703	0.106335	0.0845693	0.0349956	0.145814	0.036159	0.0351469	0.0864601	0.0964455		0.051801	0.0468586	0.045158	0.0473766	0.0482887	0.0464522	0.0418083	0.0457223	0.0512758	0.0458796	0.136609	0.0262776	0.0403209	0.0482261	0.0466986	0.046082	0.06144	0.04944	0.0484088	0.0451505	0.0546098	0.025852
TG(18:0_22:6_22:6)+NH4	TG(62:12)+NH4	TG	0.0205166	0.017236	0.00548546	0.0105184	0.00782745	0.00650102	0.0208438	0.0167074	0.0364217	0.00700147	0.0248734	0.0242385	0.00782745	0.0205166	0.017236	0.00548546	0.0248734	0.0242385	0.0364217	0.0208438	0.0167074	0.00700147	0.00650102	0.0105184		0.0276298	0.00934159	0.0104786	0.0108569	0.00877521	0.0110862	0.0110533	0.013005	0.0111477	0.0149473	0.0102254	0.0116551	0.0087303	0.0211837	0.00949297	0.0113475	0.0182824	0.00979042	0.0106935	0.0099067	0.0186193	0.0139173
TG(15:0_18:2_18:3)+NH4	TG(51:5)+NH4	TG	0.296329	0.12955	0.261593	0.209028	0.126623	0.29803	0.718946	0.265101	0.251722	0.263144	0.844452	0.428896	0.126623	0.296329	0.12955	0.261593	0.844452	0.428896	0.251722	0.718946	0.265101	0.263144	0.29803	0.209028		0.357013	0.146937	0.19144	0.417148	0.222458	0.199097	0.209094	0.15658	0.172993	0.302555	0.144729	0.169676	0.143345	0.190105	0.21871	0.247607	0.279556	0.501355	0.222911	0.248835	0.367234	0.199263
TG(24:0_18:2_18:2)+NH4	TG(60:4)+NH4	TG	0.119731	0.129616	0.379259	0.124346	0.0739676	0.195101	0.105768	0.0665382	0.0988083	0.105317	0.370756	0.600872	0.0739676	0.119731	0.129616	0.379259	0.370756	0.600872	0.0988083	0.105768	0.0665382	0.105317	0.195101	0.124346		0.142347	0.230896	0.210794	0.212103	0.265648	0.167588	0.153429	0.198935	0.126626	0.0893266	0.148932	0.160564	0.25613	0.134494	0.224927	0.119872	0.105782	0.154117	0.186213	0.153336	0.133036	0.146162
TG(16:1_12:0_18:2)+NH4	TG(46:3)+NH4	TG	0.0142882	0.0358508	0.082359	0.0929475	0.021694	0.235839	2.25428	0.0414796	0.0852747	0.0902524	0.458326	0.165607	0.021694	0.0142882	0.0358508	0.082359	0.458326	0.165607	0.0852747	2.25428	0.0414796	0.0902524	0.235839	0.0929475		0.0413315	0.00592209	0.0292187	0.080977	0.0949738	0.0348881	0.0637737	0.0798272	0.0499546	0.111877	0.0313761	0.00435217	0.0246993	0.0344115	0.025879	0.0805344	0.123818	0.104833	0.018918	0.0673841	2.32611	0.0341832
TG(15:0_16:0_18:2)+NH4	TG(49:2)+NH4	TG	1.08247	0.631194	0.675111	0.647149	0.392696	0.696676	5.14198	0.639724	0.78377	0.932168	10.3134	1.28917	0.392696	1.08247	0.631194	0.675111	10.3134	1.28917	0.78377	5.14198	0.639724	0.932168	0.696676	0.647149		0.711556	0.275144	0.354354	0.612	0.836692	1.03868	0.934106	1.09318	0.982037	1.00841	0.934724	0.469786	0.364987	0.918915	0.517545	0.880483	0.876793	1.25767	0.490516	0.731751	2.36499	0.501304
TG(16:0_16:1_18:2)+NH4	TG(50:3)+NH4	TG	0.902559	0.381062	1.67476	0.957773	0.300963	1.34222	2.55663	0.366806	0.817577	1.0765	4.28468	1.65085	0.300963	0.902559	0.381062	1.67476	4.28468	1.65085	0.817577	2.55663	0.366806	1.0765	1.34222	0.957773		0.775883	0.231342	0.438197	1.5371	1.98626	0.684498	0.616184	1.09523	0.573771	0.927358	0.463597	0.643164	0.5585	0.55798	0.46162	0.62823	1.01489	0.889361	0.512114	0.798496	1.53435	0.69653
TG(18:0_16:0_18:1)+NH4	TG(52:1)+NH4	TG	13.2027	8.96627	14.3171	13.382	8.62354	17.363	67.1834	10.9474	13.954	18.8167	17.0255	14.6272	8.62354	13.2027	8.96627	14.3171	17.0255	14.6272	13.954	67.1834	10.9474	18.8167	17.363	13.382		8.05604	4.88815	12.3084	11.4587	13.082	10.8847	12.431	12.581	12.1765	12.7765	12.5577	5.49791	4.53357	10.0664	8.30915	13.0909	12.3284	13.0251	5.63071	12.86	13.2297	8.60386
TG(18:3_17:1_18:2)+NH4	TG(53:6)+NH4	TG	0.323112	0.133857	0.155571	0.188874	0.126862	0.267281	0.193204	0.126577	0.145371	0.14227	0.163861	0.325422	0.126862	0.323112	0.133857	0.155571	0.163861	0.325422	0.145371	0.193204	0.126577	0.14227	0.267281	0.188874		0.182467	0.191908	0.159488	0.288608	0.241717	0.152253	0.204386	0.148349	0.170671	0.080254	0.160486	0.104899	0.148566	0.196442	0.159025	0.118911	0.115087	0.151635	0.131112	0.15517	0.147193	0.171041
TG(18:0_18:0_18:2)+NH4	TG(54:2)+NH4	TG	0.10087	0.060235	0.099325	0.0921534	0.0279766	0.0762763	0.462979	0.0678201	0.0853005	0.0932622	0.215715	0.0935347	0.0279766	0.10087	0.060235	0.099325	0.215715	0.0935347	0.0853005	0.462979	0.0678201	0.0932622	0.0762763	0.0921534		0.0715925	0.0591281	0.0970885	0.0260857	0.0766736	0.0814234	0.0757842	0.0849975	0.0637091	0.166995	0.0680158	0.0417351	0.0870105	0.0361298	0.0541615	0.0809281	0.0725085	0.1154	0.0546135	0.0667495	0.136211	0.0678489
TG(20:0_18:1_18:1)+NH4	TG(56:2)+NH4	TG	0.280772	0.065446	0.70922	0.183191	0.305374	0.317193	0.324464	0.155603	0.390398	0.336794	0.0972747	0.355807	0.305374	0.280772	0.065446	0.70922	0.0972747	0.355807	0.390398	0.324464	0.155603	0.336794	0.317193	0.183191		0.181313	0.119211	0.206078	0.148681	0.107193	0.128106	0.153546	0.0519809	0.0873142	0.108191	0.0751499	0.127441	0.149285	0.0914346	0.148457	0.319515	0.181767	0.241311	0.110711	0.187908	0.106829	0.133834
TG(16:0_18:2_22:0)+NH4	TG(56:2)+NH4	TG	0.929906	1.12684	6.37683	0.818471	1.05001	2.26535	3.52929	1.0757	0.928699	0.937494	1.80845	1.34131	1.05001	0.929906	1.12684	6.37683	1.80845	1.34131	0.928699	3.52929	1.0757	0.937494	2.26535	0.818471		0.915772	1.03063	1.0717	1.09554	1.09063	1.00298	0.918135	0.941005	0.900086	0.870369	1.47057	0.537793	0.640657	1.11865	0.871447	0.831619	2.10428	0.949999	1.03902	0.906074	1.58994	0.654651
TG(20:3_18:2_18:2)+NH4	TG(56:7)+NH4	TG	1.62261	1.28775	1.10904	1.47539	0.375143	0.930021	4.7565	1.04536	1.64661	0.984177	2.9962	3.87898	0.375143	1.62261	1.28775	1.10904	2.9962	3.87898	1.64661	4.7565	1.04536	0.984177	0.930021	1.47539		1.91172	0.737899	0.952282	2.28235	1.33503	1.29607	0.295903	1.8556	0.742698	1.46947	1.31422	1.49458	1.37027	1.00266	1.19983	0.617803	1.02195	0.90149	1.00823	1.31308	0.83339	0.783539
TG(18:3_18:2_20:3)+NH4	TG(56:8)+NH4	TG	0.656766	0.533335	0.421113	0.465906	0.196522	0.16841	0.71742	0.202911	0.136328	0.253248	0.187419	0.831438	0.196522	0.656766	0.533335	0.421113	0.187419	0.831438	0.136328	0.71742	0.202911	0.253248	0.16841	0.465906		0.347522	0.245117	0.218018	0.601718	0.319393	0.188401	0.194658	0.147333	0.125373	0.256475	0.177283	0.245033	0.283822	0.244436	0.28918	0.0795734	0.197937	0.213719	0.224422	0.256092	0.31196	0.314612
TG(20:5_18:2_20:4)+NH4	TG(58:11)+NH4	TG	0.300289	0.305402	0.0942978	0.0645789	0.0614056	0.0619683	0.200546	0.059139	0.187221	0.0755317	0.215333	0.22484	0.0614056	0.300289	0.305402	0.0942978	0.215333	0.22484	0.187221	0.200546	0.059139	0.0755317	0.0619683	0.0645789		0.119699	0.0628433	0.0801824	0.0602601	0.108118	0.0691213	0.102968	0.107198	0.0802074	0.074503	0.0760113	0.0703428	0.0724623	0.0863513	0.0772418	0.0565885	0.113328	0.0801395	0.067557	0.0807776	0.0986137	0.0678463
TG(18:1_18:2_22:4)+NH4	TG(58:7)+NH4	TG	1.4211	1.18502	0.795663	0.635737	0.504592	0.711855	2.84634	0.595341	3.51959	0.579387	0.945205	2.85126	0.504592	1.4211	1.18502	0.795663	0.945205	2.85126	3.51959	2.84634	0.595341	0.579387	0.711855	0.635737		1.05257	0.440064	0.33603	0.760076	0.993078	0.364033	0.284287	0.53072	0.176014	0.499214	0.831692	0.440938	0.388924	0.303629	0.309544	0.276341	0.986021	0.382888	0.36814	0.536391	0.456257	0.308831
TG(19:0_17:1_22:6)+H	TG(58:7)+H	TG	0.461512	0.30119	0.356191	0.52418	0.35	0.335639	0.38792	0.35838	0.363082	0.360215	0.405836	0.701893	0.35	0.461512	0.30119	0.356191	0.405836	0.701893	0.363082	0.38792	0.35838	0.360215	0.335639	0.52418		0.43215	0.251412	0.387441	0.481561	0.496915	0.410863	0.533236	0.48908	0.309803	0.454247	0.4941	0.293732	0.395742	0.39726	0.282617	0.42149	0.649841	0.347559	0.296424	0.445713	0.27109	0.232488
TG(16:0_20:4_22:5)+NH4	TG(58:9)+NH4	TG	0.146247	0.244658	0.0788687	0.0719619	0.0900919	0.157373	0.362213	0.0710395	0.262254	0.0758121	0.29718	0.123858	0.0900919	0.146247	0.244658	0.0788687	0.29718	0.123858	0.262254	0.362213	0.0710395	0.0758121	0.157373	0.0719619		0.172812	0.0168105	0.0410183	0.0524361	0.030866	0.0379878	0.0394479	0.0944134	0.0598198	0.0509543	0.0434402	0.026429	0.042267	0.057807	0.07255	0.0487893	0.0909159	0.0475846	0.0182153	0.0612131	0.0573916	0.027131
TG(24:1_18:2_18:3)+NH4	TG(60:6)+NH4	TG	0.0740905	0.0635791	0.046908	0.0513856	0.0378116	0.0447733	0.177365	0.0459908	0.0556407	0.0888499	0.0605352	0.0548846	0.0378116	0.0740905	0.0635791	0.046908	0.0605352	0.0548846	0.0556407	0.177365	0.0459908	0.0888499	0.0447733	0.0513856		0.0753138	0.0800669	0.0866722	0.0439116	0.0445876	0.0611966	0.0475869	0.0422162	0.173362	0.0394152	0.0580548	0.0749563	0.0765768	0.0454496	0.115308	0.188168	0.0743153	0.0964428	0.067096	0.0822086	0.0555255	0.0607942
TG(18:0e_18:0_20:5)+H	TG(56:5e)+H	TG	0.0082637	0.0103272	0.00679222	0.0109182	0.00580791	0.0100046	0.100322	0.0103991	0.0103137	0.00878345	0.0122175	0.00968091	0.00580791	0.0082637	0.0103272	0.00679222	0.0122175	0.00968091	0.0103137	0.100322	0.0103991	0.00878345	0.0100046	0.0109182		0.015082	0.0112959	0.0126265	0.0115799	0.0118434	0.0106823	0.0106897	0.00967654	0.0111986	0.00941717	0.0128138	0.0109792	0.0102475	0.0126856	0.0113784	0.0123782	0.0122141	0.0100431	0.0114711	0.010374	0.011276	0.0117944
TG(20:4_20:4_22:6)+H	TG(62:14)+H	TG	0.0561928	0.228384	0.0481128	0.0274884	0.0324122	0.0243894	0.0305476	0.0335386	0.141661	0.0330262	0.0554704	0.0213066	0.0324122	0.0561928	0.228384	0.0481128	0.0554704	0.0213066	0.141661	0.0305476	0.0335386	0.0330262	0.0243894	0.0274884		0.019198	0.0265447	0.0449345	0.0317093	0.0554043	0.0376098	0.0431796	0.04897	0.0486447	0.0740717	0.0258858	0.0426923	0.0270843	0.0412379	0.0431331	0.0916805	0.0647943	0.0470935	0.0564275	0.0528126	0.02404	0.0702348
WE(2:0_20:3)+NH4	WE(22:3)+NH4	WE	0.161006	0.0570757	0.164842	0.153494	0.229704	0.179042	0.223161	0.0713742	0.158101	0.0671715	0.131449	0.19865	0.229704	0.161006	0.0570757	0.164842	0.131449	0.19865	0.158101	0.223161	0.0713742	0.0671715	0.179042	0.153494		0.221748	0.178085	0.161717	0.293337	0.223283	0.146878	0.211988	0.168918	0.231515	0.204749	0.256708	0.225061	0.221415	0.13355	0.178564	0.24046	0.197318	0.234029	0.262076	0.231269	0.1844	0.289054
WE(27:2)+H	WE(27:2)+H	WE	0.915119	1.11733	0.81527	1.24766	1.26752	0.84123	1.03681	1.21526	0.869475	0.887206	0.801122	0.811829	1.26752	0.915119	1.11733	0.81527	0.801122	0.811829	0.869475	1.03681	1.21526	0.887206	0.84123	1.24766		1.07536	0.958627	0.676086	0.962149	0.77812	0.996699	0.899593	0.950653	0.726705	1.49346	1.38737	1.0803	0.850357	0.823577	0.922433	0.72825	0.871304	0.919846	1.87017	1.06081	1.00478	1.27232
WE(28:2)+H	WE(28:2)+H	WE	0.209123	0.283458	0.214185	0.298899	0.289173	0.219149	0.251218	0.313915	0.219558	0.232305	0.201749	0.208116	0.289173	0.209123	0.283458	0.214185	0.201749	0.208116	0.219558	0.251218	0.313915	0.232305	0.219149	0.298899		0.235555	0.198061	0.206697	0.25363	0.236474	0.255168	0.301705	0.244042	0.142429	0.339547	0.347733	0.295631	0.222661	0.223971	0.212196	0.256921	0.23466	0.224437	0.35572	0.275121	0.276563	0.26257
WE(18:3_18:1)+NH4	WE(36:4)+NH4	WE	0.122701	0.153783	0.111845	0.164847	0.160086	0.116012	0.137992	0.178884	0.112504	0.126702	0.116152	0.108146	0.160086	0.122701	0.153783	0.111845	0.116152	0.108146	0.112504	0.137992	0.178884	0.126702	0.116012	0.164847		0.125301	0.109659	0.0853748	0.127043	0.104214	0.112968	0.134275	0.124443	0.0886277	0.189628	0.162759	0.139577	0.117909	0.0993305	0.130198	0.0952381	0.0991817	0.115111	0.272048	0.108543	0.140694	0.158217
WE(24:0_16:2)+H	WE(40:2)+H	WE	0.181867	0.233309	0.198113	0.246563	0.229184	0.182651	0.227439	0.271963	0.179691	0.214871	0.164873	0.185457	0.229184	0.181867	0.233309	0.198113	0.164873	0.185457	0.179691	0.227439	0.271963	0.214871	0.182651	0.246563		0.229955	0.241362	0.176239	0.262155	0.164242	0.2711	0.22972	0.242277	0.175545	0.289442	0.230258	0.256586	0.225138	0.135428	0.212138	0.198881	0.212908	0.199862	0.321475	0.202869	0.207601	0.248104
WE(19:0_20:1)+NH4	WE(39:1)+NH4	WE	0.0466434	0.0456542	0.0387941	0.0399769	0.0507104	0.0411864	0.0433074	0.0563028	0.0424618	0.0389956	0.0336678	0.0378694	0.0507104	0.0466434	0.0456542	0.0387941	0.0336678	0.0378694	0.0424618	0.0433074	0.0563028	0.0389956	0.0411864	0.0399769		0.0430018	0.0412928	0.0280714	0.0378658	0.0350109	0.0438401	0.0507936	0.0456557	0.0329337	0.063363	0.0552748	0.0397268	0.038561	0.0338246	0.0375499	0.0327465	0.0292172	0.0430443	0.0643839	0.0416915	0.0443924	0.0485069
WE(47:9)+H	WE(47:9)+H	WE	0.935532	1.06932	0.906205	1.15523	1.05512	0.826443	0.906521	1.19946	0.853262	1.04484	0.916171	0.901641	1.05512	0.935532	1.06932	0.906205	0.916171	0.901641	0.853262	0.906521	1.19946	1.04484	0.826443	1.15523		1.05807	1.26901	1.24039	1.21539	0.589213	1.54856	0.822629	1.29477	1.35471	1.62723	1.43576	1.55174	1.6444	1.35406	1.26998	1.18456	0.57481	1.1979	1.44837	1.31528	1.21991	1.05297
WE(47:10)+NH4	WE(47:10)+NH4	WE	0.415253	0.499742	0.356723	0.515955	0.405336	0.39698	0.384049	0.556527	0.355273	0.37064	0.317776	0.351987	0.405336	0.415253	0.499742	0.356723	0.317776	0.351987	0.355273	0.384049	0.556527	0.37064	0.39698	0.515955		0.466332	0.586748	0.421682	0.584509	0.520401	0.602127	0.658697	0.494733	0.458556	0.692625	0.694774	0.451169	0.677587	0.649671	0.502654	0.496921	0.502416	0.483298	0.795024	0.565363	0.174453	0.619898
WE(49:11)+H	WE(49:11)+H	WE	0.375663	0.443767	0.381025	0.511658	0.392821	0.337451	0.41852	0.446121	0.36863	0.436648	0.432949	0.527498	0.392821	0.375663	0.443767	0.381025	0.432949	0.527498	0.36863	0.41852	0.446121	0.436648	0.337451	0.511658		0.425294	0.398407	0.444006	0.554877	0.46658	0.375095	0.517369	0.318515	0.493849	0.546052	0.469823	0.547112	0.497981	0.487922	0.444036	0.339425	0.331659	0.408824	0.567023	0.39103	0.214709	0.462607
WE(4:0_17:2)+NH4	WE(21:2)+NH4	WE	0.0660852	0.0760699	0.0616803	0.0911034	0.0676867	0.0545916	0.0632004	0.072041	0.0627858	0.067876	0.0504107	0.0463182	0.0676867	0.0660852	0.0760699	0.0616803	0.0504107	0.0463182	0.0627858	0.0632004	0.072041	0.067876	0.0545916	0.0911034		0.0507103	0.038812	0.0350019	0.0606499	0.0463532	0.0350918	0.0495632	0.0603069	0.03254	0.0706825	0.0667052	0.0544966	0.0383387	0.0452944	0.0365191	0.0302415	0.0526582	0.0460207	0.0817828	0.0478245	0.055693	0.0810768
[truncated: 9 more columns]
